# Supplementary material for: Evaluating the prebiotic activity of arabinogalactan on the human gut microbiota using 16S rRNA gene sequencing and Raman-activated cell sorting
Source: Microbiome Res Rep. 2025 Aug 14;4(3):30. doi: 10.20517/mrr.2025.29 (PMC12540051; doi:10.20517/mrr.2025.29)
Supplement: Supplementary file 2 [file mrr-4-3-30-SupplementaryData.xlsx]

## Sheet: Supplementary Data 1
Supplementary Data 1. Significantly enriched genera after 6 h arabinogalactan supplementation. Differential abundance was determined using DESeq2 (two-sided), with p-values adjusted for multiple testing.
Donor 1
Genera	log2FoldChange	padj	Rel.ab (%) total community_T0	Rel.ab (%) total community NA_T6	Rel.ab (%) total community AG_T6	EF
Faecalibacterium	0.379958	0.0226724	0.781094	0.570106	0.741882	0.130927
Roseburia	1.15317	3.2913e-08	1.34427	0.524598	1.16672	0.379656
Donor 2
Genera	log2FoldChange	padj	Rel.ab (%) total community_T0	Rel.ab (%) total community NA_T6	Rel.ab (%) total community_T6	EF
Bifidobacterium	1.46334	0.00547664	0.123563	0.113627	0.313322	0.467725				#REF!	#REF!	#REF!	#REF!	#REF!	#REF!
Blautia	0.830065	0.0011241	0.0351563	0.207385	0.368681	0.279997				#REF!	#REF!	#REF!	#REF!	#REF!	#REF!
Catenibacterium	0.262861	0.049265	1.37323	3.09414	3.71252	0.0908496				#REF!	#REF!	#REF!	#REF!	#REF!	#REF!
Collinsella	2.08857	0.0365561	0.0603127	0.158038	0.672181	0.619285				#REF!	#REF!	#REF!	#REF!	#REF!	#REF!
Faecalibacterium	0.824916	2.66989e-05	1.09691	0.470564	0.833573	0.278352				#REF!	#REF!	#REF!	#REF!	#REF!	#REF!
Mitsuokella	0.499905	0.00248933	2.23334	2.00852	2.84029	0.171541				#REF!	#REF!	#REF!	#REF!	#REF!	#REF!
Donor 3
Genera	log2FoldChange	padj	Rel.ab (%) total community_T0	Rel.ab (%) total community NA_T6	Rel.ab (%) total community_T6	EF
Anaerostipes	0.465608	0.0470168	0.0389055	0.205118	0.283248	0.159981
Bifidobacterium	1.99788	5.34889e-32	0.10933	0.182414	0.728584	0.59953
Bilophila	0.89448	0.0276642	0.1519	0.0898212	0.166972	0.30044
Blautia	0.320102	6.10086e-07	0.0809499	0.727504	0.90823	0.110486
Collinsella	0.876188	0.0162869	0.0809499	0.233499	0.428592	0.294662
Fusicatenibacter	0.43852	0.000340818	0.853516	2.29821	3.11456	0.15082
Gemmiger	2.51103	3.26215e-13	0.404166	0.105785	0.603006	0.701505
Oscillibacter	0.816247	1.31082e-05	0.173579	0.108446	0.190954	0.275577
Phascolarctobacterium	0.535034	0.000902765	1.25162	0.653891	0.947473	0.183332
Sutterella	1.15636	0.00284633	0.0809499	0.0445892	0.0993869	0.380603
Donor 4
Genera	log2FoldChange	padj	Rel.ab (%) total community_T0	Rel.ab (%) total community NA_T6	Rel.ab (%) total community_T6	EF
Alistipes	0.448312	0.0251425	0.333784	0.219581	0.299606	0.154135
Bacteroides	0.350768	2.13661e-08	0.751834	0.523418	0.667483	0.120972
Phocaeicola	0.346948	1.98029e-10	1.27614	0.935898	1.19034	0.119667
Donor 5
Genera	log2FoldChange	padj	Rel.ab (%) total community_T0	Rel.ab (%) total community NA_T6	Rel.ab (%) total community_T6	EF
Alloprevotella	0.514637	1.42381e-07	3.43119	1.41032	2.01484	0.176492
Bacteroides	1.10996	4.86157e-47	0.124978	0.136973	0.295642	0.366769
Bifidobacterium	3.11758	1.21447e-45	0.629615	0.0680375	0.590519	0.793374
Blautia	0.665493	9.64985e-11	0.370069	0.198397	0.31468	0.226638
Coprococcus	0.526356	0.0195489	0.114989	0.0678447	0.0977158	0.180424
Duodenibacillus	1.46477	3.81646e-09	1.06803	0.33393	0.921713	0.468113
Faecalibacillus	1.40867	9.1346e-09	0.725915	0.171965	0.456553	0.452792
Fusicatenibacter	0.987748	1.26899e-05	1.28344	0.455404	0.903106	0.329554
Gemmiger	0.944798	7.16089e-17	1.62556	0.921054	1.77295	0.31622
Holdemanella	1.63493	1.58206e-17	0.947658	0.269819	0.837984	0.512875
Kineothrix	0.773292	0.00133989	0.179475	0.101105	0.172806	0.261765
Mediterraneibacter	1.23598	3.44635e-05	0.135443	0.0437427	0.103032	0.403947
Muribaculum	1.42828	2.58653e-10	2.19576	0.408164	1.09847	0.458178
Parabacteroides	1.24501	1.3686e-10	0.192146	0.141597	0.335612	0.406562
Paraprevotella	0.823171	0.0171576	0.077579	0.0617389	0.109234	0.277793
Phascolarctobacterium	1.79344	3.02458e-14	0.472494	0.171965	0.596101	0.552213
Phocaeicola	1.21464	2.29767e-201	0.951776	0.682155	1.58317	0.397742
Donor 6
Genera	log2FoldChange	padj	Rel.ab (%) total community_T0	Rel.ab (%) total community NA_T6	Rel.ab (%) total community_T6	EF
Blautia	0.764567	3.35369e-12	0.320361	0.218474	0.371157	0.258946
Faecalibacillus	1.25068	0.0283403	0.0939502	0.0389771	0.0927472	0.408202
Faecalibacterium	0.38646	2.38981e-09	1.36932	0.950146	1.24201	0.133142
Fusicatenibacter	0.758343	0.0402245	0.414488	0.232158	0.392706	0.256933
Phocaeicola	1.03852	1.64031e-58	0.487753	0.360623	0.740761	0.345146
Donor 7
Genera	log2FoldChange	padj	Rel.ab (%) total community_T0	Rel.ab (%) total community NA_T6	Rel.ab (%) total community_T6	EF
Akkermansia	1.63998	0.00668098	0.12425	0.12976	0.404414	0.514165
Bifidobacterium	1.46308	2.68722e-05	0.113864	0.0778643	0.214669	0.467655
Blautia	1.07346	1.23999e-14	0.299953	0.217917	0.458602	0.355769
Catenibacterium	1.84348	2.88279e-10	0.203879	0.182987	0.656697	0.564152
Desulfovibrio	1.41031	8.36953e-06	0.809751	0.489042	1.29984	0.453243
Dialister	0.750879	5.22308e-07	0.553059	0.340767	0.573449	0.254515
Dorea	0.575785	0.00841953	0.695501	0.578862	0.862788	0.196945
Faecalibacterium	1.06511	7.45687e-19	1.00594	0.393677	0.823701	0.353238
Fusicatenibacter	1.11419	0.00346187	0.872069	0.349321	0.756189	0.368036
Gemmiger	1.82112	2.03713e-06	0.207341	0.159701	0.564312	0.558846
Holdemanella	1.10662	0.000305987	0.581251	0.269481	0.580302	0.365765
Mediterraneibacter	1.3695	0.000197136	0.151255	0.0698802	0.180558	0.441935
Donor 8
Genera	log2FoldChange	padj	Rel.ab (%) total community_T0	Rel.ab (%) total community NA_T6	Rel.ab (%) total community_T6	EF
Alistipes	0.695777	2.46254e-14	1.10605	0.685446	1.11026	0.23657
Bacteroides	0.517737	1.45656e-23	0.492351	0.492671	0.705361	0.177533
Dialister	1.12666	3.29834e-22	0.383483	0.3311	0.722965	0.371766
Gemmiger	1.34551	1.10596e-23	2.03937	0.838698	2.13129	0.435218
Parabacteroides	0.298854	0.0320445	0.526421	0.483947	0.595336	0.103206
Paraprevotella	0.334282	0.0480666	0.478006	0.433809	0.546925	0.115338
Phocaeicola	0.789199	6.5615e-31	0.618005	0.358507	0.619541	0.266893
Sutterella	0.465465	0.0110924	0.266193	0.265421	0.366483	0.159933
Donor 9
Genera	log2FoldChange	padj	Rel.ab (%) total community_T0	Rel.ab (%) total community NA_T6	Rel.ab (%) total community_T6	EF
Bacteroides	0.859811	5.51014e-14	0.0441313	0.0664194	0.120538	0.28947
Bifidobacterium	1.7514	2.85798e-18	0.21062	0.0941681	0.31705	0.542004
Blautia	0.524431	4.18153e-15	0.669898	0.549881	0.79093	0.179779
Catenibacterium	0.48388	9.73506e-08	1.36378	1.21325	1.69673	0.166145
Clostridium_IV	0.365187	0.0347704	0.502035	0.347858	0.448058	0.125893
Collinsella	0.746994	0.0161748	1.37193	0.27673	0.464434	0.253256
Desulfovibrio	0.403083	0.0107151	0.874459	1.24288	1.64351	0.138796
Flintibacter	0.279453	0.0362422	1.41271	1.82969	2.22076	0.0965494
Fusicatenibacter	0.552675	0.0104063	1.05388	0.626442	0.918868	0.189234
Gemmiger	1.22195	3.12241e-11	0.405531	0.336003	0.783766	0.39987
Holdemanella	0.297926	0.00928084	1.26591	1.23696	1.52069	0.102888
Ligilactobacillus	0.270672	0.0148526	0.605335	0.887245	1.07035	0.0935336
Phocaeicola	0.306527	0.000492015	0.0948149	0.203231	0.251341	0.105836
Donor 10
Genera	log2FoldChange	padj	Rel.ab (%) total community_T0	Rel.ab (%) total community NA_T6	Rel.ab (%) total community_T6	EF
Aestuariispira	0.705171	0.00028119	0.929399	0.743665	1.21242	0.239642
Alistipes	0.330594	1.55522e-06	0.931953	1.11559	1.40289	0.114077
Bacteroides	0.577129	2.9669e-10	0.102507	0.122654	0.182984	0.197392
Bifidobacterium	1.84922	6.93121e-25	0.201542	0.130749	0.471095	0.565506
Collinsella	1.41677	0.0228644	0.10194	0.055854	0.149124	0.455023
Gemmiger	1.55541	8.11172e-30	1.2397	0.59846	1.75898	0.49228
Ruminococcus	0.0983442	0.0477558	1.28337	1.39708	1.49564	0.0340703
Across all donors
Genera	log2FoldChange	padj
Bifidobacterium	1.05718	0.0238505
Gemmiger	1.00339	0.00584852

## Sheet: Supplementary Data 2
Supplementary Data 2. Significantly enriched genera after 24 h arabinogalactan supplementation. Differential abundance was determined using DESeq2 (two-sided), with p-values adjusted for multiple testing.
Donor 1
Genera	log2FoldChange	padj	Rel.ab (%) total community_T0	Rel.ab (%) total community NA_T6	Rel.ab (%) total community AG_T6	EF
Bacteroides	1.07295	5.29697e-64	0.153656	0.191455	0.402771	0.355615
Fusicatenibacter	0.468163	0.0318076	0.180333	0.55375	0.766028	0.160844
Phascolarctobacterium	1.57479	7.64549e-11	0.270366	0.15426	0.45953	0.497352
Phocaeicola	0.246039	5.1455e-16	2.05886	1.56468	1.85563	0.0850646
Roseburia	1.65269	6.05303e-36	1.34427	0.169981	0.534452	0.517397
Ruminococcus	0.296442	5.25253e-07	0.586212	0.810089	0.994879	0.102379
Donor 2
Genera	log2FoldChange	padj	Rel.ab (%) total community_T0	Rel.ab (%) total community NA_T6	Rel.ab (%) total community AG_T6	EF
Acidaminococcus	0.87273	0.00754885	0.168125	0.248784	0.455555	0.293567
Anaerostipes	1.1472	0.00490951	0.0579168	0.0437675	0.0969376	0.377883
Bacteroides	0.381467	0.0370481	0.0131945	0.0150919	0.0196597	0.131442
Bifidobacterium	1.97468	2.52607e-55	0.123563	0.257467	1.01196	0.594355
Blautia	0.852186	2.2083e-13	0.0351563	0.162557	0.293453	0.287047
Catenibacterium	0.686579	4.02651e-22	1.37323	1.87204	3.01297	0.233558
Clostridium_XlVa	1.44413	2.8863e-11	0.123563	0.0939363	0.255599	0.462507
Collinsella	1.56434	2.8426e-06	0.0603127	0.198133	0.585962	0.494619
Fusicatenibacter	1.17921	1.93581e-05	0.0459376	0.321143	0.727235	0.387353
Gemmiger	1.82958	3.35244e-12	0.412501	0.1511	0.537059	0.560858
Mediterraneibacter	0.769133	0.000620262	0.0430626	0.104067	0.177355	0.260422
Mitsuokella	0.190485	0.00908224	2.23334	2.12288	2.42252	0.0659214
Oscillibacter	1.22464	3.83585e-12	0.0917581	0.0932127	0.217835	0.400654
Donor 3
Genera	log2FoldChange	padj	Rel.ab (%) total community_T0	Rel.ab (%) total community NA_T6	Rel.ab (%) total community AG_T6	EF
Anaerostipes	0.335737	0.0192056	0.0389055	0.445108	0.561736	0.115835
Bacteroides	0.0979738	0.00193218	1.57937	1.11439	1.1927	0.0339421
Bifidobacterium	1.07891	2.76543e-21	0.10933	0.33905	0.716222	0.357416
Clostridium_XlVa	1.3747	0.000530643	0.0509933	0.0208777	0.0541389	0.443384
Coprococcus	0.255417	0.0163323	0.196947	0.354784	0.423499	0.0882901
Faecalibacterium	1.41953	4.91461e-23	0.61614	0.106691	0.285396	0.455781
Gemmiger	2.66592	2.45424e-29	0.404166	0.14937	0.947951	0.727754
Mediterraneibacter	0.744459	6.49822e-06	0.0651833	0.173165	0.290112	0.252433
Oscillibacter	0.742255	4.7184e-09	0.173579	0.184213	0.30815	0.251718
Ruminococcus	0.787588	1.77236e-34	0.0604533	0.57768	0.997183	0.266374
Sutterella	2.23001	3.89097e-10	0.0809499	0.033795	0.158544	0.64859
Donor 4
Genera	log2FoldChange	padj	Rel.ab (%) total community_T0	Rel.ab (%) total community NA_T6	Rel.ab (%) total community AG_T6	EF
Bacteroides	0.219262	1.61166e-05	0.751834	0.594795	0.692424	0.0758444
Faecalibacterium	0.388092	6.19208e-08	1.37686	0.841124	1.10075	0.133697
Roseburia	0.841468	1.90909e-06	0.958809	0.172182	0.308528	0.283635
Ruminococcus	0.256788	4.30513e-07	0.603877	1.58302	1.89142	0.0887617
Donor 5
Genera	log2FoldChange	padj	Rel.ab (%) total community_T0	Rel.ab (%) total community NA_T6	Rel.ab (%) total community AG_T6	EF
Bifidobacterium	1.6189	1.40974e-09	0.629615	0.177551	0.545332	0.50877
Collinsella	1.97125	0.00587777	0.4915	0.121701	0.477199	0.593586
Faecalibacterium	0.210559	0.0113785	0.730139	1.18906	1.37591	0.072845
Fusicatenibacter	2.39805	0.000184886	1.28344	0.149626	0.788665	0.681067
Gemmiger	1.19711	1.53052e-05	1.62556	0.428877	0.983331	0.392614
Holdemanella	0.740411	0.0146701	0.947658	0.373027	0.623198	0.251119
Phascolarctobacterium	1.98151	9.78662e-09	0.472494	0.261326	1.032	0.595884
Phocaeicola	0.574861	1.71751e-19	0.951776	0.867302	1.29188	0.196637
Donor 6
Genera	log2FoldChange	padj	Rel.ab (%) total community_T0	Rel.ab (%) total community NA_T6	Rel.ab (%) total community AG_T6	EF
Bacteroides	0.438279	2.20264e-13	0.474977	0.537183	0.727877	0.150739
Clostridium_sensu_stricto	0.430821	0.0060477	1.64703	1.05382	1.42055	0.148211
Faecalibacterium	1.07151	2.19964e-31	1.36932	0.60428	1.26997	0.355178
Fusicatenibacter	0.979379	0.0183838	0.414488	0.268799	0.529969	0.326966
Phocaeicola	0.8238	9.6104e-26	0.487753	0.387847	0.686513	0.277995
Roseburia	1.57344	0.0122134	0.0825025	0.0157511	0.0468772	0.496998
Ruminococcus	0.822282	3.78005e-11	0.317563	0.308482	0.545457	0.277509
Donor 7
Genera	log2FoldChange	padj	Rel.ab (%) total community_T0	Rel.ab (%) total community NA_T6	Rel.ab (%) total community AG_T6	EF
Bacteroides	0.365886	0.000109449	0.0838587	0.160659	0.207037	0.126131
Bifidobacterium	1.746	1.13431e-10	0.113864	0.0721469	0.242	0.540681
Blautia	1.3669	8.72734e-28	0.299953	0.155951	0.402222	0.441209
Catenibacterium	0.735694	0.00374026	0.203879	0.179492	0.298889	0.249587
Clostridium_XlVa	0.867693	0.0195997	0.0619319	0.0420151	0.0766667	0.291971
Collinsella	2.31361	0.011477	0.0307727	0.0288324	0.143333	0.665062
Coprococcus	0.584934	3.33077e-07	0.694017	0.404135	0.60619	0.19999
Desulfovibrio	0.672772	0.00438881	0.809751	0.650301	1.03667	0.229029
Gemmiger	1.9834	6.6913e-12	0.207341	0.155951	0.616667	0.596305
Holdemanella	0.564945	0.0377789	0.581251	0.250113	0.37	0.193331
Mediterraneibacter	1.04912	1.21774e-05	0.151255	0.107928	0.223333	0.34838
Donor 8
Genera	log2FoldChange	padj	Rel.ab (%) total community_T0	Rel.ab (%) total community NA_T6	Rel.ab (%) total community AG_T6	EF
Bacteroides	0.494666	1.31864e-28	0.492351	0.544	0.766493	0.169778
Bifidobacterium	0.692312	2.21884e-05	0.423136	0.203323	0.328544	0.235436
Bilophila	1.39356	4.63851e-06	0.118932	0.123719	0.325043	0.44862
Blautia	0.484451	1.14137e-12	0.619887	0.525799	0.735621	0.166338
Gemmiger	1.2319	3.3118e-19	2.03937	0.639518	1.50208	0.402765
Phocaeicola	0.380408	3.23838e-11	0.618005	0.458786	0.597206	0.131081
Donor 9
Genera	log2FoldChange	padj	Rel.ab (%) total community_T0	Rel.ab (%) total community NA_T6	Rel.ab (%) total community AG_T6	EF
Asteroleplasma	1.20884	0.00300001	0.784751	0.221864	0.512845	0.396049
Bacteroides	0.831618	3.57572e-10	0.0441313	0.0796983	0.141838	0.280493
Bifidobacterium	1.9918	3.85701e-23	0.21062	0.159551	0.634586	0.598177
Blautia	0.514184	9.46194e-10	0.669898	0.522006	0.745521	0.17634
Clostridium_sensu_stricto	0.875418	0.0142163	0.576792	0.15332	0.281272	0.294418
Collinsella	3.17864	9.78691e-17	1.37193	0.196939	1.78319	0.801085
Desulfovibrio	0.831037	1.97104e-05	0.874459	1.06932	1.90229	0.280307
Faecalibacterium	0.177919	0.0343433	1.09918	0.774374	0.876011	0.0615841
Fusicatenibacter	0.623263	0.00943106	1.05388	0.745294	1.14802	0.212709
Gemmiger	1.18689	1.8758e-07	0.405531	0.358953	0.817199	0.389614
Phascolarctobacterium	3.11979	0.000224702	0.0344658	0.0224626	0.195259	0.793657
Donor 10
Genera	log2FoldChange	padj	Rel.ab (%) total community_T0	Rel.ab (%) total community NA_T6	Rel.ab (%) total community AG_T6	EF
Agathobacter	0.655958	0.00137983	1.05199	0.643005	1.01316	0.223501
Anaerostipes	0.613634	0.0316213	0.0355389	0.105687	0.161712	0.20952
Bacteroides	1.01789	6.49055e-32	0.102507	0.116046	0.234988	0.338834
Bifidobacterium	1.1719	1.96225e-12	0.201542	0.166043	0.374109	0.385199
Blautia	1.28193	1.0489e-28	0.278158	0.140036	0.340516	0.417187
Coprococcus	0.398061	0.00648746	0.176367	0.190858	0.251501	0.137089
Dorea	0.757596	0.0226922	0.117263	0.113047	0.191126	0.256691
Faecalibacterium	0.726172	2.62081e-27	1.03922	0.653636	1.08127	0.24649
Fusicatenibacter	1.37584	0.037289	0.124925	0.0468026	0.121462	0.443702
Gemmiger	1.63483	8.07089e-26	1.2397	0.43691	1.35683	0.512851
Mediterraneibacter	0.680677	0.0297119	0.060567	0.0468026	0.0750195	0.231624
Parabacteroides	0.785382	3.08557e-14	0.578878	0.608042	1.04799	0.265664
Roseburia	0.741097	0.000221237	0.123648	0.103233	0.172549	0.251342
Across all donors
Genera	log2FoldChange	padj
Bifidobacterium	0.81619	0.00224356
Gemmiger	1.09187	3.41949e-06

## Sheet: Supplementary Data 3
Supplementary Data 5. Significantly enriched genera after 6 h galactose supplementation. Differential abundance was determined using DESeq2 (two-sided), with p-values adjusted for multiple testing.
Donor 1
Genera	log2FoldChange	padj	Rel.ab (%) total community_T0	Rel.ab (%) total community NA_T6	Rel.ab (%) total community AG_T6	EF
Bifidobacterium	1.54797	1.92648e-10	1.02824	0.451084	1.31899	0.490322
Blautia	0.40865	0.01344	0.461989	0.419578	0.556966	0.140688
Collinsella	1.2031	0.0185902	1.34666	0.514096	1.18362	0.394368
Faecalibacterium	0.73523	6.42848e-06	0.314296	0.570106	0.949035	0.249436
Donor 2
Genera	log2FoldChange	padj	Rel.ab (%) total community_T0	Rel.ab (%) total community NA_T6	Rel.ab (%) total community AG_T6	EF
Bifidobacterium	2.22986	2.11298e-05	0.221837	0.113627	0.533011	0.648561
Blautia	0.720714	0.00418602	0.234676	0.207385	0.341769	0.244712
Faecalibacterium	1.2162	2.82276e-10	0.783883	0.470564	1.09328	0.398196
Mitsuokella	0.850231	1.28036e-07	3.11909	2.00852	3.62094	0.286425
Donor 3
Genera	log2FoldChange	padj	Rel.ab (%) total community_T0	Rel.ab (%) total community NA_T6	Rel.ab (%) total community AG_T6	EF
Bifidobacterium	1.59644	3.15723e-21	0.460028	0.182414	0.551613	0.502978
Collinsella	1.9868	1.41202e-09	0.451094	0.233499	0.925493	0.597065
Faecalibacterium	0.521879	2.37267e-05	0.261877	0.220491	0.316587	0.178923
Fusicatenibacter	0.49968	1.4678e-05	2.70123	2.29821	3.24944	0.171465
Gemmiger	0.887203	0.0140956	0.398051	0.105785	0.195659	0.298144
Oscillibacter	0.74104	3.9824e-05	0.215193	0.108446	0.181255	0.251323
Phascolarctobacterium	1.01606	4.5003e-12	0.984316	0.653891	1.32242	0.338271
Phocaeicola	0.156724	6.51582e-05	1.10966	1.08493	1.20942	0.054263
Donor 4
Genera	log2FoldChange	padj	Rel.ab (%) total community_T0	Rel.ab (%) total community NA_T6	Rel.ab (%) total community AG_T6	EF
Alistipes	1.3915	2.04413e-17	0.318366	0.219581	0.576073	0.44805
Bacteroides	0.46477	1.95091e-18	0.56483	0.523418	0.722367	0.159698
Bifidobacterium	1.04498	9.24524e-07	0.140683	0.159701	0.329517	0.347118
Gemmiger	0.367485	0.00490018	0.739074	1.18515	1.52896	0.126676
Parabacteroides	0.434418	5.08146e-05	0.835366	0.870778	1.17674	0.14943
Phocaeicola	0.192089	4.78046e-05	1.04068	0.935898	1.06919	0.066475
Donor 5
Genera	log2FoldChange	padj	Rel.ab (%) total community_T0	Rel.ab (%) total community NA_T6	Rel.ab (%) total community AG_T6	EF
Alloprevotella	0.676078	5.99189e-15	5.29886	1.41032	2.2534	0.230115
Anaerostipes	0.46968	0.013143	0.179214	0.203458	0.28175	0.161356
Bacteroides	0.844227	8.72056e-31	0.16123	0.136973	0.245907	0.284514
Bifidobacterium	4.16507	2.21679e-85	0.520953	0.0680375	1.22056	0.8944
Blautia	0.518484	5.28165e-08	0.390272	0.198397	0.284194	0.177783
Clostridium_XlVa	1.26173	1.9046e-07	0.130289	0.0599393	0.143724	0.41139
Collinsella	3.55801	4.74034e-18	0.274857	0.0909826	1.07158	0.84348
Duodenibacillus	0.878939	0.000350509	0.876302	0.33393	0.614106	0.295532
Faecalibacillus	1.86367	5.92103e-17	0.895615	0.171965	0.625836	0.568902
Faecalibacterium	0.668384	1.58848e-53	0.514577	1.25323	1.99175	0.227588
Holdemanella	2.2914	1.20691e-39	1.25703	0.269819	1.32085	0.660748
Kineothrix	0.459559	0.0439538	0.212781	0.101105	0.139032	0.157938
Muribaculum	0.995026	6.08652e-06	2.43785	0.408164	0.813519	0.3318
Phascolarctobacterium	1.89046	1.89463e-17	0.34383	0.171965	0.637566	0.575149
Phocaeicola	0.868873	3.38644e-112	0.955484	0.682155	1.24578	0.292345
Roseburia	0.159246	0.0396516	1.09794	0.680356	0.759756	0.0551344
Donor 6
Genera	log2FoldChange	padj	Rel.ab (%) total community_T0	Rel.ab (%) total community NA_T6	Rel.ab (%) total community AG_T6	EF
Blautia	1.13805	6.93437e-32	0.237636	0.218474	0.480825	0.375163
Coprococcus	0.322602	0.00860846	0.252659	0.266654	0.333474	0.111342
Enterobacter	0.827318	5.05221e-07	0.776773	0.956586	1.69735	0.279119
Faecalibacterium	0.657178	6.76335e-32	1.36605	0.950146	1.49838	0.223902
Holdemanella	0.331475	0.00585973	0.736837	0.985563	1.24013	0.114378
Ruminococcus	0.538829	6.06121e-10	0.544611	0.358691	0.521104	0.184603
Donor 7
Genera	log2FoldChange	padj	Rel.ab (%) total community_T0	Rel.ab (%) total community NA_T6	Rel.ab (%) total community AG_T6	EF
Agathobacter	0.960472	0.0069679	0.659037	0.369281	0.718602	0.321101
Anaerostipes	2.36023	0.0164343	0.0169046	0.0166534	0.0855068	0.673975
Bifidobacterium	2.36627	1.66672e-12	0.145331	0.0778643	0.401474	0.675117
Blautia	1.0722	6.66533e-16	0.324737	0.217917	0.4582	0.355386
Desulfovibrio	1.0939	0.000379918	0.824748	0.489042	1.04386	0.36194
Dialister	0.493153	0.000566888	0.615636	0.340767	0.479635	0.169269
Faecalibacterium	1.25459	2.51141e-28	0.471077	0.393677	0.939314	0.409333
Fusicatenibacter	1.22638	0.00071114	0.69356	0.349321	0.817342	0.401161
Gemmiger	0.966301	0.0109356	0.237853	0.159701	0.312027	0.322912
Holdemanella	0.725617	0.0145389	0.355232	0.269481	0.445616	0.246309
Mediterraneibacter	1.42571	5.72268e-05	0.119093	0.0698802	0.187731	0.457476
Roseburia	0.392938	0.000685031	0.705068	0.618782	0.812501	0.135346
Donor 8
Genera	log2FoldChange	padj	Rel.ab (%) total community_T0	Rel.ab (%) total community NA_T6	Rel.ab (%) total community AG_T6	EF
Alistipes	0.511275	1.33893e-08	1.1349	0.685446	0.976972	0.175363
Bacteroides	0.453995	1.75803e-19	0.510266	0.492671	0.674875	0.156057
Bifidobacterium	0.705136	1.79451e-06	0.300098	0.29153	0.475281	0.23963
Parabacteroides	0.733032	1.09113e-08	0.458562	0.483947	0.804383	0.248722
Phocaeicola	0.738107	1.25837e-28	0.617445	0.358507	0.597985	0.250371
Donor 9
Genera	log2FoldChange	padj	Rel.ab (%) total community_T0	Rel.ab (%) total community NA_T6	Rel.ab (%) total community AG_T6	EF
Bacteroides	1.03028	1.30835e-26	0.0497357	0.0664194	0.135657	0.34263
Bifidobacterium	3.28993	1.19409e-82	0.102943	0.0941681	0.921022	0.814482
Catenibacterium	0.223214	0.00442565	1.51889	1.21325	1.41626	0.077206
Fusicatenibacter	0.466449	0.010454	0.784527	0.626442	0.865558	0.160265
Holdemanella	0.423659	4.33818e-06	2.11843	1.23696	1.65916	0.145783
Ligilactobacillus	0.720044	3.32519e-17	0.834249	0.887245	1.4615	0.244494
Phascolarctobacterium	0.970494	0.0411505	0.0272117	0.0337093	0.0660538	0.324213
Phocaeicola	0.289407	6.53058e-05	0.142243	0.203231	0.248376	0.0999657
Donor 10
Genera	log2FoldChange	padj	Rel.ab (%) total community_T0	Rel.ab (%) total community NA_T6	Rel.ab (%) total community AG_T6	EF
Bacteroides	0.32517	4.991e-05	0.105087	0.122654	0.153662	0.112221
Bifidobacterium	1.63728	1.13622e-22	0.160938	0.130749	0.406732	0.513475
Faecalibacterium	0.332895	1.0302e-07	0.906538	0.635823	0.800843	0.114864
Gemmiger	0.583113	1.24858e-05	0.665946	0.59846	0.89654	0.199384
Mediterraneibacter	0.80951	0.00896884	0.0325702	0.035984	0.063066	0.273418
Roseburia	0.584301	0.00130559	0.0946382	0.101708	0.152492	0.19978
Ruminococcus	0.609652	2.26766e-55	1.44321	1.39708	2.1318	0.2082
Across all donors
Genera	log2FoldChange	padj
Bifidobacterium	1.74892	1.27714e-05

## Sheet: Supplementary Data 4
Supplementary Data 6. Significantly enriched genera after 24 h galactose supplementation. Differential abundance was determined using DESeq2 (two-sided), with p-values adjusted for multiple testing.
Donor 1
Genera	log2FoldChange	padj	Rel.ab (%) total community_T0	Rel.ab (%) total community NA_T6	Rel.ab (%) total community AG_T6	EF
Bifidobacterium	1.53681	1.30791e-108	1.02824	0.608125	1.76449	0.487379
Blautia	0.239091	0.000111209	0.461989	0.421511	0.497488	0.0826736
Collinsella	1.71185	5.18009e-15	1.34666	0.29852	0.977894	0.532252
Faecalibacterium	0.715225	1.85959e-53	0.314296	0.884192	1.45161	0.242923
Fusicatenibacter	1.13802	1.41485e-11	0.972395	0.55375	1.21869	0.375155
Mediterraneibacter	0.379233	0.0119197	0.211984	0.158699	0.206412	0.13068
Parasutterella	0.214202	0.0307747	1.26052	0.997627	1.15731	0.0741005
Phascolarctobacterium	1.22962	3.00048e-08	0.211984	0.15426	0.361747	0.402101
Roseburia	0.556593	1.99048e-05	0.793184	0.169981	0.250006	0.190543
Donor 2
Genera	log2FoldChange	padj	Rel.ab (%) total community_T0	Rel.ab (%) total community NA_T6	Rel.ab (%) total community AG_T6	EF
Acidaminococcus	2.74473	1.23035e-24	0.202579	0.248784	1.66751	0.740349
Anaerostipes	1.19124	0.00275455	0.0399568	0.0437675	0.0999425	0.390892
Bifidobacterium	1.43896	3.0052e-28	0.221837	0.257467	0.69806	0.461099
Blautia	1.21361	3.38285e-29	0.234676	0.162557	0.376998	0.397441
Catenibacterium	0.348679	1.85348e-06	3.20896	1.87204	2.38384	0.120258
Clostridium_XlVa	0.950478	2.25467e-05	0.0921672	0.0939363	0.181533	0.317991
Faecalibacterium	0.221706	0.00333644	0.783883	0.614599	0.716691	0.0766867
Fusicatenibacter	0.642951	0.0269352	0.420836	0.321143	0.501472	0.219213
Gemmiger	1.68847	1.09506e-10	0.38553	0.1511	0.487016	0.526419
Mediterraneibacter	0.817963	0.000168528	0.138386	0.104067	0.183461	0.276127
Mitsuokella	1.10964	1.31886e-74	3.11909	2.12288	4.58101	0.366672
Phascolarctobacterium	0.362853	0.000621405	1.03067	1.33417	1.7157	0.125097
Donor 3
Genera	log2FoldChange	padj	Rel.ab (%) total community_T0	Rel.ab (%) total community NA_T6	Rel.ab (%) total community AG_T6	EF
Bifidobacterium	1.69144	1.45024e-61	0.460028	0.33905	1.09506	0.527162
Collinsella	1.6385	1.79408e-07	0.451094	0.179964	0.560305	0.513788
Faecalibacterium	0.921458	9.82398e-11	0.261877	0.106691	0.202075	0.308922
Fusicatenibacter	0.376219	9.35888e-05	2.70123	2.47788	3.21613	0.129654
Mediterraneibacter	1.08637	3.49885e-13	0.187554	0.173165	0.367698	0.359671
Phascolarctobacterium	1.30175	7.22726e-36	0.984316	0.866618	2.13645	0.422845
Sutterella	1.40114	6.19514e-05	0.0672306	0.033795	0.0892559	0.450716
Donor 4
Genera	log2FoldChange	padj	Rel.ab (%) total community_T0	Rel.ab (%) total community NA_T6	Rel.ab (%) total community AG_T6	EF
Acidaminococcus	2.16321	7.21341e-57	1.32371	1.0254	4.59287	0.634977
Bifidobacterium	3.23585	1.09445e-89	0.140683	0.143694	1.35372	0.808076
Faecalibacillus	1.38004	5.00539e-06	0.298878	0.11154	0.290311	0.444869
Faecalibacterium	0.510222	6.81578e-20	1.81587	0.841124	1.19799	0.175009
Roseburia	0.548058	0.000229116	0.527	0.172182	0.25175	0.187691
Donor 5
Genera	log2FoldChange	padj	Rel.ab (%) total community_T0	Rel.ab (%) total community NA_T6	Rel.ab (%) total community AG_T6	EF
Bifidobacterium	3.17734	8.54202e-35	0.520953	0.177551	1.6062	0.800924
Blautia	0.687781	2.08098e-06	0.390272	0.247364	0.398455	0.233952
Collinsella	1.46035	0.0376294	0.274857	0.121701	0.334889	0.466915
Coprococcus	0.855516	0.0134248	0.0967091	0.0698396	0.126368	0.288106
Faecalibacillus	1.05887	0.00201277	0.895615	0.261326	0.544419	0.351343
Faecalibacterium	0.506669	4.94609e-11	0.514577	1.18906	1.68938	0.173815
Fusicatenibacter	1.81901	0.00406746	1.16323	0.149626	0.52794	0.558343
Gemmiger	0.987703	0.000235586	1.51913	0.428877	0.850475	0.32954
Holdemanella	1.09408	0.000139298	1.25703	0.373027	0.796326	0.361994
Ligilactobacillus	1.38461	3.99882e-05	0.21416	0.177551	0.463589	0.44614
Muribaculum	0.553807	0.031314	2.43785	0.959455	1.40844	0.189612
Phascolarctobacterium	1.28904	0.000160089	0.34383	0.261326	0.63859	0.419221
Phocaeicola	0.261967	1.86986e-05	0.955484	0.867302	1.03999	0.0905423
Donor 6
Genera	log2FoldChange	padj	Rel.ab (%) total community_T0	Rel.ab (%) total community NA_T6	Rel.ab (%) total community AG_T6	EF
Anaerostipes	0.813454	7.21041e-06	0.224767	0.452834	0.795817	0.274683
Faecalibacterium	0.918335	1.87607e-24	1.36605	0.60428	1.14205	0.307943
Kineothrix	1.171	0.0091014	0.0672417	0.0488199	0.109927	0.384933
Phocaeicola	0.287369	0.000278803	0.421608	0.387847	0.473333	0.0992665
Ruminococcus	0.750588	4.78664e-10	0.544611	0.308482	0.519014	0.254421
Sutterella	0.42306	0.0355982	0.3641	0.290366	0.389313	0.14558
Donor 7
Genera	log2FoldChange	padj	Rel.ab (%) total community_T0	Rel.ab (%) total community NA_T6	Rel.ab (%) total community AG_T6	EF
Agathobacter	1.13179	0.000250232	0.659037	0.273653	0.599658	0.373297
Anaerostipes	0.899805	0.0341698	0.0169046	0.0445261	0.0830773	0.302118
Bifidobacterium	3.731	7.82344e-53	0.145331	0.0721469	0.957989	0.859927
Blautia	1.61423	6.93764e-46	0.324737	0.155951	0.477443	0.50757
Catenibacterium	0.775962	0.000613676	0.14349	0.179492	0.307349	0.262627
Clostridium_XlVa	0.974769	0.00372494	0.0541897	0.0420151	0.0825733	0.325538
Collinsella	1.80454	0.039486	0.11357	0.0288324	0.100717	0.554881
Coprococcus	0.620354	9.7625e-10	0.624514	0.404135	0.621258	0.211746
Desulfovibrio	0.531316	0.0131796	0.824748	0.650301	0.939846	0.182087
Dorea	0.459336	0.00114001	0.652132	0.763296	1.04946	0.157862
Faecalibacterium	0.582596	7.30736e-18	0.471077	0.716215	1.07256	0.199212
Fusicatenibacter	0.613449	0.00315275	0.69356	0.67855	1.03812	0.209459
Gemmiger	1.13555	7.84129e-05	0.237853	0.155951	0.342628	0.374418
Mediterraneibacter	1.4763	3.4387e-12	0.119093	0.107928	0.300293	0.471226
Roseburia	0.41774	3.63624e-07	0.705068	0.760157	1.01544	0.143775
Donor 8
Genera	log2FoldChange	padj	Rel.ab (%) total community_T0	Rel.ab (%) total community NA_T6	Rel.ab (%) total community AG_T6	EF
Anaerostipes	1.50502	2.14457e-28	0.227993	0.424264	1.20418	0.478935
Bifidobacterium	3.36127	5.09931e-135	0.300098	0.203323	2.08944	0.822639
Blautia	0.959463	4.36669e-49	0.51306	0.525799	1.02246	0.320787
Dialister	1.04477	4.56576e-24	0.402866	0.349998	0.722061	0.347054
Dorea	0.688817	4.87964e-05	0.483715	0.50143	0.808287	0.234292
Escherichia/Shigella	1.00466	0.000342846	0.26153	0.334913	0.671994	0.334769
Faecalibacterium	0.390067	1.40234e-08	1.2956	0.745566	0.97703	0.134369
Gemmiger	1.05541	1.55652e-13	0.76459	0.639518	1.32912	0.350294
Kineothrix	0.811662	0.0269405	0.0456334	0.044522	0.0781464	0.274108
Roseburia	0.83305	0.000136207	0.152534	0.0912282	0.162518	0.28095
Donor 9
Genera	log2FoldChange	padj	Rel.ab (%) total community_T0	Rel.ab (%) total community NA_T6	Rel.ab (%) total community AG_T6	EF
Bacteroides	1.56476	1.90557e-40	0.0497357	0.0796983	0.23577	0.494731
Bifidobacterium	3.11928	5.57395e-63	0.102943	0.159551	1.38642	0.793591
Clostridium_sensu_stricto	0.795399	0.0154332	0.236621	0.15332	0.266096	0.268888
Collinsella	1.2601	0.00159104	0.331285	0.196939	0.471694	0.41092
Escherichia/Shigella	1.46252	0.0139564	0.0501606	0.0847757	0.233633	0.467504
Kineothrix	0.37583	0.0091695	0.235186	0.43996	0.570886	0.129521
Ligilactobacillus	1.33887	1.04747e-24	0.834249	0.61236	1.54898	0.433352
Phascolarctobacterium	2.04909	0.0101086	0.0272117	0.0224626	0.0929606	0.610778
Phocaeicola	0.218823	0.0185195	0.142243	0.21501	0.250225	0.0756931
Donor 10
Genera	log2FoldChange	padj	Rel.ab (%) total community_T0	Rel.ab (%) total community NA_T6	Rel.ab (%) total community AG_T6	EF
Bacteroides	0.438721	8.66151e-07	0.105087	0.116046	0.157289	0.150888
Bifidobacterium	1.75341	2.73918e-30	0.160938	0.166043	0.559823	0.542497
Blautia	0.316975	0.0109837	0.168697	0.140036	0.174445	0.109415
Collinsella	1.11191	0.0133307	0.0664254	0.105687	0.228423	0.367353
Coprococcus	0.467652	0.000702473	0.149048	0.190858	0.26393	0.160672
Faecalibacterium	0.526374	1.62119e-15	0.906538	0.653636	0.941435	0.18043
Gemmiger	1.11137	2.86176e-12	0.665946	0.43691	0.943946	0.36719
Mediterraneibacter	0.732929	0.0143143	0.0325702	0.0468026	0.0777864	0.248688
Phascolarctobacterium	0.47262	0.00135659	0.401452	0.598841	0.830969	0.162348
Ruminococcus	1.08093	5.0377e-102	1.44321	0.876333	1.85379	0.358027
Across all donors
Genera	log2FoldChange	padj
Bifidobacterium	2.17155	1.79698e-08

## Sheet: Supplementary Data 5
Supplementary Data 3. Significantly enriched genera after 6 h arabinose supplementation. Differential abundance was determined using DESeq2 (two-sided), with p-values adjusted for multiple testing.
Donor 1
Genera	log2FoldChange	padj	Rel.ab (%) total community_T0	Rel.ab (%) total community NA_T6	Rel.ab (%) total community AG_T6	EF
Bifidobacterium	1.13147	4.75698e-06	0.70572	0.451084	0.98824	0.3732
Blautia	1.10807	2.20626e-11	0.458295	0.419578	0.904432	0.366202
Faecalibacterium	0.714883	1.59408e-05	0.3649	0.570106	0.935744	0.242812
Donor 2
Genera	log2FoldChange	padj	Rel.ab (%) total community_T0	Rel.ab (%) total community NA_T6	Rel.ab (%) total community AG_T6	EF
Blautia	0.876981	0.000546977	0.206377	0.207385	0.380868	0.294913
Faecalibacterium	1.04231	8.80774e-08	1.28535	0.470564	0.969141	0.346305
Mitsuokella	1.30303	4.32384e-16	5.51607	2.00852	4.95597	0.423211
Ruminococcus	0.53816	0.0137354	0.482432	0.343087	0.498203	0.184379
Donor 3
Genera	log2FoldChange	padj	Rel.ab (%) total community_T0	Rel.ab (%) total community NA_T6	Rel.ab (%) total community AG_T6	EF
Anaerostipes	0.514204	0.0258633	0.127089	0.205118	0.292951	0.176347
Bifidobacterium	3.31849	1.07044e-93	0.645977	0.182414	1.81979	0.817787
Blautia	0.411105	5.62015e-11	0.788795	0.727504	0.967365	0.141522
Collinsella	3.27475	9.74576e-25	0.5369	0.233499	2.25988	0.812704
Coprococcus	0.300734	0.00390682	0.46691	0.46308	0.570409	0.103851
Faecalibacterium	0.277801	0.0358074	0.423919	0.220491	0.267312	0.0959821
Fusicatenibacter	0.857328	9.52319e-14	4.45629	2.29821	4.16362	0.288682
Gemmiger	1.4353	6.56118e-05	0.259584	0.105785	0.286084	0.460098
Mediterraneibacter	0.484571	0.00092338	0.237399	0.312256	0.4369	0.166378
Oscillibacter	1.08104	2.76474e-09	0.212209	0.108446	0.229425	0.358062
Phascolarctobacterium	0.413981	0.0105933	0.925141	0.653891	0.871216	0.142498
Donor 4
Genera	log2FoldChange	padj	Rel.ab (%) total community_T0	Rel.ab (%) total community NA_T6	Rel.ab (%) total community AG_T6	EF
Alistipes	0.712676	2.87021e-05	0.224707	0.219581	0.359858	0.242092
Bacteroides	0.63162	3.94761e-33	0.503185	0.523418	0.810933	0.215472
Gemmiger	0.559057	1.52434e-05	1.58315	1.18515	1.74609	0.191366
Parabacteroides	0.230478	0.0358723	0.84612	0.870778	1.02162	0.0797082
Phocaeicola	0.283075	1.9256e-09	0.893191	0.935898	1.13879	0.0977927
Donor 5
Genera	log2FoldChange	padj	Rel.ab (%) total community_T0	Rel.ab (%) total community NA_T6	Rel.ab (%) total community AG_T6	EF
Bacteroides	1.10906	7.29047e-50	0.163919	0.136973	0.295458	0.366498
Bifidobacterium	1.93628	1.62494e-17	0.31497	0.0680375	0.260391	0.585679
Blautia	0.661732	2.3642e-11	0.412281	0.198397	0.31386	0.225401
Faecalibacillus	1.41927	2.5957e-09	0.460344	0.171965	0.459922	0.455709
Gemmiger	1.20453	5.71051e-30	1.24252	0.921054	2.12268	0.394786
Parabacteroides	0.754458	0.000150964	0.158139	0.141597	0.238873	0.255675
Phascolarctobacterium	1.19392	9.66217e-07	0.223321	0.171965	0.393412	0.391679
Phocaeicola	1.40194	3.0409e-296	1.18366	0.682155	1.80264	0.450937
Donor 6
Genera	log2FoldChange	padj	Rel.ab (%) total community_T0	Rel.ab (%) total community NA_T6	Rel.ab (%) total community AG_T6	EF
Alistipes	0.526121	4.06161e-20	1.69506	1.62628	2.34193	0.180345
Anaerostipes	1.4292	1.39686e-23	0.220633	0.431778	1.16276	0.45843
Bacteroides	0.377648	5.69454e-14	0.519252	0.49009	0.636736	0.130141
Blautia	0.394548	0.000405821	0.251295	0.218474	0.287191	0.135894
Faecalibacterium	0.285257	6.95496e-06	1.65063	0.950146	1.15787	0.0985418
Ruminococcus	0.635822	8.4726e-12	0.814671	0.358691	0.557342	0.21686
Sutterella	0.659339	1.92739e-05	0.315951	0.323919	0.511584	0.224614
Donor 7
Genera	log2FoldChange	padj	Rel.ab (%) total community_T0	Rel.ab (%) total community NA_T6	Rel.ab (%) total community AG_T6	EF
Blautia	1.23232	3.50881e-20	0.228477	0.217917	0.511986	0.402887
Coprococcus	0.62664	1.54978e-09	0.528021	0.668683	1.03242	0.213826
Desulfovibrio	0.906175	0.00408622	1.05699	0.489042	0.916499	0.304123
Dialister	0.712218	7.88509e-07	0.605846	0.340767	0.558286	0.241942
Faecalibacterium	0.593513	6.53748e-07	0.905661	0.393677	0.594026	0.202843
Gemmiger	2.33692	3.33986e-10	0.175986	0.159701	0.806842	0.669543
Lachnospira	0.444167	0.00535884	0.271037	0.336015	0.457157	0.152732
Roseburia	0.425781	0.000312375	0.683874	0.618782	0.83121	0.146503
Ruminococcus	0.678678	6.92263e-29	1.66134	1.34533	2.15343	0.230968
Donor 8
Genera	log2FoldChange	padj	Rel.ab (%) total community_T0	Rel.ab (%) total community NA_T6	Rel.ab (%) total community AG_T6	EF
Alistipes	0.207578	0.0343827	1.06514	0.685446	0.791517	0.0718173
Blautia	0.154701	0.0201344	0.651114	0.756396	0.842013	0.0535639
Gemmiger	2.55327	2.53593e-93	1.15919	0.838698	4.92284	0.708863
Neglecta	1.33551	0.0434389	0.285255	0.0667601	0.168479	0.432405
Phocaeicola	0.531128	7.04257e-14	0.610743	0.358507	0.518064	0.182024
Ruminococcus	0.738429	8.5601e-38	0.978896	1.0453	1.74394	0.250475
Donor 9
Genera	log2FoldChange	padj	Rel.ab (%) total community_T0	Rel.ab (%) total community NA_T6	Rel.ab (%) total community AG_T6	EF
Agathobacter	0.306958	0.0181691	1.63963	1.85933	2.30017	0.105984
Anaerostipes	1.38858	0.00569978	0.0396296	0.0218547	0.0572199	0.447239
Anaerotignum	2.23182	3.75699e-05	0.0988889	0.0574186	0.26971	0.648953
Bifidobacterium	0.753381	0.000995954	0.0544444	0.0941681	0.158743	0.255326
Blautia	0.98604	1.68708e-59	0.416173	0.549881	1.08917	0.329026
Clostridium_IV	0.947985	5.88084e-10	0.484074	0.347858	0.671079	0.317214
Coprococcus	1.06116	1.62188e-66	0.774021	0.889785	1.85664	0.35204
Dialister	0.347022	7.37057e-08	0.769788	1.06591	1.35577	0.119692
Faecalibacterium	0.535592	9.04738e-20	0.745802	0.920833	1.33478	0.183519
Gemmiger	0.851204	1.13739e-05	0.232222	0.336003	0.606152	0.286735
Lachnospira	0.314464	1.3412e-05	0.726049	1.0048	1.24952	0.108555
Ruminococcus	0.690762	0.00633013	0.0381481	0.0325239	0.0524979	0.234929
Donor 10
Genera	log2FoldChange	padj	Rel.ab (%) total community_T0	Rel.ab (%) total community NA_T6	Rel.ab (%) total community AG_T6	EF
Gemmiger	1.53788	3.37455e-30	1.02341	0.59846	1.73773	0.487662
Phocaeicola	0.328449	2.25813e-26	0.860311	1.54917	1.94523	0.113343
Ruminococcus	0.161301	0.000665571	1.29048	1.39708	1.56235	0.0558445
Across all donors
Genera	log2FoldChange	padj
Blautia	0.662544	0.000568375
Gemmiger	1.20869	0.00729961

## Sheet: Supplementary Data 6
Supplementary Data 4. Significantly enriched genera after 24 h arabinose supplementation. Differential abundance was determined using DESeq2 (two-sided), with p-values adjusted for multiple testing.
Donor 1
Genera	log2FoldChange	padj	Rel.ab (%) total community_T0	Rel.ab (%) total community NA_T6	Rel.ab (%) total community AG_T6	EF
Alistipes	0.30382	4.65911e-06	0.309582	0.839496	1.03628	0.104909
Anaerostipes	1.04052	0.0187435	0.0229316	0.0229464	0.0471999	0.345756
Blautia	0.197065	0.00336547	0.458295	0.421511	0.483205	0.0681914
Coprococcus	0.485554	1.47081e-06	0.314816	0.289801	0.405757	0.166709
Dorea	0.502897	1.84328e-08	1.10919	1.29724	1.83827	0.172547
Faecalibacillus	0.729551	8.01119e-11	0.857019	0.77014	1.27699	0.247589
Faecalibacterium	1.25778	4.78582e-164	0.3649	0.884192	2.11435	0.410252
Haemophilus	1.28258	7.55443e-10	0.772964	0.387296	0.942187	0.417374
Lactococcus	0.801563	6.43201e-08	1.57472	0.864464	1.50675	0.270868
Phascolarctobacterium	0.636252	0.0109335	0.145782	0.15426	0.239764	0.217002
Roseburia	0.462947	0.00105238	1.46049	0.169981	0.234294	0.159082
Donor 2
Genera	log2FoldChange	padj	Rel.ab (%) total community_T0	Rel.ab (%) total community NA_T6	Rel.ab (%) total community AG_T6	EF
Acidaminococcus	1.79798	5.81186e-11	0.0212752	0.248784	0.865104	0.553305
Anaerostipes	1.50778	5.17499e-05	0.028792	0.0437675	0.124463	0.479671
Anaerotignum	1.90742	4.72236e-11	0.26933	0.219841	0.824705	0.579069
Blautia	1.53029	3.23499e-53	0.206377	0.162557	0.469534	0.485654
Clostridium_XlVa	1.80307	9.50674e-20	0.0753963	0.0939363	0.327802	0.554528
Gemmiger	1.05061	6.57721e-05	0.308794	0.1511	0.312989	0.348833
Lachnospira	0.354324	0.000741818	0.15094	0.382648	0.489172	0.122186
Lactococcus	1.15711	0.0315043	0.382083	0.0678871	0.151395	0.380824
Mitsuokella	0.434688	2.92792e-12	5.51607	2.12288	2.86932	0.149522
Ruminococcus	0.487693	1.57978e-08	0.482432	0.326932	0.458424	0.16743
Sutterella	0.900096	6.86738e-11	0.477922	0.288582	0.538548	0.30221
Donor 3
Genera	log2FoldChange	padj	Rel.ab (%) total community_T0	Rel.ab (%) total community NA_T6	Rel.ab (%) total community AG_T6	EF
Bifidobacterium	0.382748	0.00103465	0.645977	0.33905	0.442062	0.131878
Blautia	0.283554	8.40673e-07	0.788795	0.601475	0.732109	0.0979571
Escherichia/Shigella	2.20303	0.000307695	0.01	0.0439928	0.202562	0.64314
Faecalibacterium	1.26676	6.22081e-20	0.423919	0.106691	0.25672	0.412838
Fusicatenibacter	0.360494	0.000191344	4.45629	2.47788	3.18126	0.124292
Mediterraneibacter	0.66609	1.94916e-05	0.237399	0.173165	0.274773	0.226834
Phocaeicola	0.446102	3.80595e-52	0.877536	1.3245	1.80444	0.153387
Sutterella	0.990943	0.00504485	0.0654631	0.033795	0.0671669	0.33054
Donor 4
Genera	log2FoldChange	padj	Rel.ab (%) total community_T0	Rel.ab (%) total community NA_T6	Rel.ab (%) total community AG_T6	EF
Acidaminococcus	1.31432	1.0363e-18	1.03812	1.0254	2.55003	0.426418
Alistipes	1.48935	6.22722e-52	0.224707	0.383724	1.07735	0.474738
Anaerostipes	0.964481	0.0141809	0.360964	0.0466672	0.0910646	0.322347
Bacteroides	0.347129	1.00198e-16	0.503185	0.594795	0.756595	0.119729
Blautia	0.220395	0.00731752	0.33619	0.355518	0.414197	0.0762349
Escherichia/Shigella	1.97295	0.00370418	0.01	0.0438467	0.172129	0.593967
Faecalibacillus	0.786513	0.0168763	0.226772	0.11154	0.192395	0.266028
Faecalibacterium	0.840996	1.38956e-48	1.45652	0.841124	1.50669	0.283484
Fusicatenibacter	1.23606	2.40212e-24	2.2892	1.55002	3.65115	0.403972
Gemmiger	0.569519	4.54482e-09	1.58315	1.40194	2.08053	0.194856
Sutterella	0.566024	6.64103e-05	0.260836	0.327313	0.484566	0.193691
Donor 5
Genera	log2FoldChange	padj	Rel.ab (%) total community_T0	Rel.ab (%) total community NA_T6	Rel.ab (%) total community AG_T6	EF
Bifidobacterium	3.46467	1.17127e-40	0.31497	0.177551	1.96016	0.833887
Blautia	1.1126	5.34148e-14	0.412281	0.247364	0.534889	0.36756
Coprococcus	1.05119	0.00319179	0.107067	0.0698396	0.144724	0.349009
Faecalibacillus	1.71495	7.25826e-07	0.460344	0.261326	0.857898	0.533022
Fusicatenibacter	1.97859	0.00208753	0.902787	0.149626	0.589685	0.595229
Gemmiger	1.55503	1.00358e-08	1.24252	0.428877	1.26022	0.49218
Holdemanella	1.47265	4.48748e-07	0.563054	0.373027	1.03526	0.470241
Muribaculum	0.667672	0.0121616	2.41183	0.959455	1.5241	0.227354
Phascolarctobacterium	1.90549	3.20773e-08	0.223321	0.261326	0.979026	0.578625
Phocaeicola	0.470089	1.21663e-13	1.18366	0.867302	1.20138	0.161494
Donor 6
Genera	log2FoldChange	padj	Rel.ab (%) total community_T0	Rel.ab (%) total community NA_T6	Rel.ab (%) total community AG_T6	EF
Anaerostipes	0.78863	1.27261e-05	0.220633	0.452834	0.782241	0.26671
Bacteroides	0.176701	0.00238626	0.519252	0.537183	0.607177	0.0611635
Blautia	0.973554	4.93948e-15	0.251295	0.231417	0.454427	0.325161
Clostridium_XlVa	0.697876	0.0322634	0.0947864	0.0790131	0.128168	0.237257
Faecalibacterium	1.21821	1.22978e-43	1.65063	0.60428	1.40591	0.398783
Kineothrix	1.02583	0.0220424	0.0819885	0.0488199	0.0994037	0.341267
Phascolarctobacterium	0.55803	0.00303881	0.38194	0.648371	0.95457	0.191023
Phocaeicola	0.515922	2.17465e-11	0.359944	0.387847	0.554585	0.176924
Roseburia	1.55493	0.0118428	0.128648	0.0157511	0.0462798	0.492153
Donor 7
Genera	log2FoldChange	padj	Rel.ab (%) total community_T0	Rel.ab (%) total community NA_T6	Rel.ab (%) total community AG_T6	EF
Bifidobacterium	4.07561	1.21942e-62	0.0934185	0.0721469	1.21646	0.888024
Blautia	0.98931	3.2568e-16	0.228477	0.155951	0.3096	0.330036
Clostridium_XlVa	0.710822	0.040831	0.0355363	0.0420151	0.0687676	0.241487
Coprococcus	0.481731	5.29592e-06	0.528021	0.404135	0.564342	0.165421
Desulfovibrio	0.734046	0.000607802	1.05699	0.650301	1.08164	0.249051
Faecalibacterium	0.158398	0.0315428	0.905661	0.716215	0.79933	0.0548417
Fusicatenibacter	0.53998	0.0119766	0.673943	0.67855	0.986579	0.184988
Mediterraneibacter	0.865728	0.000130827	0.0559653	0.107928	0.196674	0.291348
Oscillibacter	0.670727	3.1651e-05	0.125977	0.14065	0.223897	0.228358
Roseburia	0.291561	0.000682529	0.683874	0.760157	0.930404	0.100705
Donor 8
Genera	log2FoldChange	padj	Rel.ab (%) total community_T0	Rel.ab (%) total community NA_T6	Rel.ab (%) total community AG_T6	EF
Bacteroides	0.214034	4.98121e-06	0.519221	0.544	0.631	0.0740427
Blautia	0.544774	1.02739e-15	0.651114	0.525799	0.767031	0.186592
Clostridium_XlVa	1.318	4.58112e-09	0.0815662	0.0912282	0.22745	0.427459
Dialister	1.10329	1.01246e-27	0.407153	0.349998	0.751948	0.364764
Escherichia/Shigella	0.640749	0.0270269	0.188915	0.334913	0.522175	0.218487
Phocaeicola	0.586384	1.00429e-25	0.610743	0.458786	0.688857	0.200473
Sutterella	0.898572	3.50015e-07	0.278373	0.209009	0.389639	0.30173
Donor 9
Genera	log2FoldChange	padj	Rel.ab (%) total community_T0	Rel.ab (%) total community NA_T6	Rel.ab (%) total community AG_T6	EF
Anaerostipes	1.25001	0.031961	0.0396296	0.0266168	0.0633062	0.408009
Bacteroides	2.37267	4.8533e-94	0.0840741	0.0796983	0.412758	0.676323
Bifidobacterium	3.54488	8.36584e-82	0.0544444	0.159551	1.86215	0.842161
Escherichia/Shigella	4.22023	1.49111e-13	0.0988889	0.0847757	1.58011	0.89816
Phascolarctobacterium	2.26719	0.00485004	0.047037	0.0224626	0.108132	0.655994
Phocaeicola	1.07873	1.09604e-35	0.236667	0.21501	0.454138	0.357362
Donor 10
Genera	log2FoldChange	padj	Rel.ab (%) total community_T0	Rel.ab (%) total community NA_T6	Rel.ab (%) total community AG_T6	EF
Agathobacter	0.58042	0.00324195	0.981181	0.643005	0.961475	0.198488
Anaerostipes	1.99013	2.48735e-16	0.15427	0.105687	0.419866	0.597807
Bacteroides	0.76579	2.65957e-19	0.0936686	0.116046	0.197313	0.259342
Bifidobacterium	1.3633	4.83391e-18	0.21057	0.166043	0.427185	0.440205
Coprococcus	0.468445	0.00063763	0.190965	0.190858	0.264075	0.160939
Faecalibacterium	1.0141	1.25066e-60	1.20873	0.653636	1.32011	0.337668
Haemophilus	1.41461	0.040149	0.041669	0.0394421	0.105147	0.454427
Kineothrix	0.832662	0.00364276	0.0390299	0.0652039	0.116126	0.280826
Lachnospira	0.209848	0.0274941	0.300299	0.511742	0.591863	0.0725997
Across all donors
Genera	log2FoldChange	padj
Anaerostipes	0.762558	0.0118568
Blautia	0.558277	0.0291397

## Sheet: Supplementary Data 7
Supplementary Data 7. Bacterial strains isolated via RACS after 6 h arabinogalactan incubation with D₂O
Donor	Sequence ID	GenBank accession	Phylum	Class	Order	Family	Genus	Species	Sequence
D1	RACS_D1.Bifidobacterium_longum	PQ407681	Actinomycetota	Actinomycetes	Bifidobacterilaes	Bifidobacteriaceae	Bifidobacterium	Bifidobacterium longum	TGCAGTCGAACGGGATCCATCAGGCTTKGYTKGGKGGTGARAGKGGCRAACGGGKGAGTAATGCGTGACCGACCTGCCCCWTACACCGGAWTASYTCCTGGAAACGGGKGGTAATGCCGGATGCTCCAGTTGATCGCATGGYCTTCTGGGAAAGYTTTCSCGGWWTGGGATGGGGTCGCGTCCTATCAGYTTGACGGSGGGGTAACGGCCCACCGKGGYTTCRACGGGTASCCGGCCTGARAGGGCRACCGGCCACWTTGGGACTGARATACGGCCCARACTCCTACGGGAGGCAGCAGKGGGGAATATTGCACAATGGGCGCAAGCCTGATGCASCGACSCCSCGKGAGGGATGGAGGCCTTCGGGTTGTAAACCTCTTTTATCGGGRAGCAAGCRAR…
D2	RACS_D2.1.Collinsella_aerofaciens	PQ407682	Actinobacteria	Coriobacteriia	Coriobacteriales	Coriobacteriaceae	Collinsella	Collinsella aerofaciens	CAGTCGAACGGCACCTATCTTCGGATAGAWGCGAGTGGSGAACGGSTGAGTAACACGTGGAGAACCTGCCCCCTCCCCCGGGATWGCCGSCCKAAAGGRCSGGTAATWCCGGATACCCCCGGGCGCCGCATGGCGCCCGGGCTAAAGMCCCBACGGGAGGGGATGGYTCCRCGGCCCATCADGTARACSGCKGGGTGACGGCCCACCGTGCCGACAACGGGTAGCCGGGTTGAGARACCGACCGGMCARATTGGGACTGAGACACKGCCCMRACTCCTACGGGAGGCMGSARKGGGGAATCTTGCRCAATGGGGGGAACCCTGACRCMSYGACSCCSCSTGCGGGACGGAGGSCTTCGGGTCGTAAACCGSTTTCAGCAKGGAAGAGKCAAGAMTGTAC…
D2	RACS_D2.2.Catenibacterium_mitsuokai	PQ407683	Bacillota	Erysipelotrichia	Erysipelotrichales	Coprobacillaceae	Catenibacterium	Catenibacterium mitsuokai	ATGCAGTCGAACGAATCTCTTTTAGAGATGAGTGGCGAACGGGTGAGTAATACMTAGGTWACCTGCCCCTGTGCGGGGGATAACMGGARGAAACTCCTGCTAATACCGCATARCCMTGARCACCGCAWGGARCTCATGCCAAATATCCTTTMTGGGATAGCGCARGGATGGACCTATKGCGCATTARCTTGTTGGCGGGGCAACSGCCCACCAAGGSAACSATKCSTARCCCGCCTGARARGGCGGACSGCCACMTTGGGACTGAGACACSGCCCARACTCCTACSGGARGCARCARTAGGGAATTTTCSGCAATGGGGGAAACCCTGACCSARCAACGCCCCGTGARCSAAGAARGCCTTCSGGTCSTAAAGCTCTGTTGTAAAGGAAGAACGGCGCA…
D2	RACS_D2.3.Bifidobacterium_longum	PQ407684	Actinomycetota	Actinomycetes	Bifidobacterilaes	Bifidobacteriaceae	Bifidobacterium	Bifidobacterium longum	ATGCAGTCGACGGGATCCATCAAGCTTGCTTGGTGGTGAGAGTGGCGAACGGGTGAGTAATGCGTGACCGACCTGCCCCATACACCGGAATARCTCCTGGAAACGGGTGGTAATGCCSGATGCTCCMGTTGATCSCATGGTCTTCTGGGAAAGCTTTCSCGGTATGGGATGGGGTCSCGTCCTATCARCTTGACSGCGGGGTAACGGCCCACCGTGGCTTCSACSGGTARCCSGCCTGARARGGCGACCGGCCACMTTGGGACTGARATACSGCCCARACTCCTACSGGAGGCARCARTGGGGAATATTGCACAATGGGCGCAAGCCTGATGCARCGACCCCCCGTGAGGGATGGARGCCTTCSGGTTGTAAACCTCTTTTATCGGGGARCAAGCGARA…
D2	RACS_D2.4.Collinsella_aerofaciens	PQ407685	Actinobacteria	Coriobacteriia	Coriobacteriales	Coriobacteriaceae	Collinsella	Collinsella aerofaciens	ATWCCCCCGGGCGCCGCATGGCGCCCGGGCTAAAGCCCCGACGGGAGGGGATGGCTCCGCGGCCCATCAGGTAGACGGCGGGGTGACGGCCCACCGTGCCGACAACGGGTAGCCGGGTTGAGAGACCGACCGGCCAGATTGGGACTGAGACACGGCCCAGACTCCTACGGGAGGCAGCAGTGGGGAATCTTGCGCAATGGGGGGAACCCTGACGCAGCGACGCCGCGTGCGGGACGGAGGCCTTCGGGTCGTAAACCGCTTTCAGCAGGGAAGAGTCAAGACTGTACCTGCAGAAGAAGCCCCGGCTAACTACGTGCCAGCAGCCGCGGTAATACGTAGGGGGCGAGCGTTATCCGGATTCATTGGGCGTAAAGCGCGCGTAGGCGGCCCGGCAGGCCG…
D2	RACS_D2.5.Collinsella_aerofaciens	PQ407686	Actinobacteria	Coriobacteriia	Coriobacteriales	Coriobacteriaceae	Collinsella	Collinsella aerofaciens	ATGCAGTCGAACGGCACCTATCTTCGGATAGAAGCGAGTGGCGAACGGCTGAGTAACACGTGGAGAACCTGCCCCCTCCCCCGGGATAGCCGCCCGAAAGGACGGGTAATACCGGATACCCCCGGGCGCCGCATGGCGCCCGGGCTAAAGCCCCGACGGGAGGGGATGGCTCCGCGGCCCATCAGGTAGACGGCGGGGTGACGGCCCACCGTGCCGACAACGGGTAGCCGGGTTGAGAGACCGACCGGCCAGATTGGGACTGAGACACGGCCCAGACTCCTACGGGAGGCAGCAGTGGGGAATCTTGCGCAATGGGGGGAACCCTGACGCAGCGACGCCGCGTGCGGGACGGAGGCCTTCGGGTCGTAAACCGCTTTCAGCAGGGAAGAGTCAAGACTG…
D2	RACS_D2.6.Collinsella_aerofaciens	PQ407687	Actinobacteria	Coriobacteriia	Coriobacteriales	Coriobacteriaceae	Collinsella	Collinsella aerofaciens	GTCGACGGCACCTMTCTTCGGATRGAAGCGAGTGGCGAACGGCTGAGTAACACGTGGAGAACCTGCCCCCTCCCCCGGGATAGCCGCCCGAAAGGACGGGTAATACCGGATACCCCCGGGCGCCGCATGGCGCCCGGGCTAAAGCCCCGACGGGAGGGGATGGCTCCGCGGCCCATCAGGTAGACGGCGGGGTGACGGCCCACCGTGCCGACAACGGGTAGCCGGGTTGAGAGACCGACCGGCCAGATTGGGACTGAGACACGGCCCAGACTCCTACGGGAGGCAGCAGTGGGGAATCTTGCGCAATGGGGGGAACCCTGACGCAGCGACGCCGCGTGCGGGACGGAGGCCTTCGGGTCGTAAACCGCTTTCAGCAGGGAAGAGTCAAGACTGTACCTG…
D2	RACS_D2.7.Collinsella_aerofaciens	PQ407688	Actinobacteria	Coriobacteriia	Coriobacteriales	Coriobacteriaceae	Collinsella	Collinsella aerofaciens	GCAGTCGAACGGCACCTATCTTCGGATAGAAGCGAGTGGCGAACGGCTGAGTAACACGTGGAGAACCTGCCCCCTCCCCCGGGATAGCCGCCCGAAAGGACGGGTAATACCGGATACCCCCGGGCGCCGCATGGCGCCCGGGCTAAAGCCCCGACGGGAGGGGATGGCTCCGCGGCCCATCAGGTAGACGGCGGGGTGACGGCCCACCGTGCCGACAACGGGTAGCCGGGTTGAGAGACCGACCGGCCAGATTGGGACTGAGACACGGCCCAGACTCCTACGGGAGGCAGCAGTGGGGAATCTTGCGCAATGGGGGGAACCCTGACGCAGCGACGCCGCGTGCGGGACGGAGGCCTTCGGGTCGTAAACCGCTTTCAGCAGGGAAGAGTCAAGACTGTA…
D2	RACS_D2.8.Catenibacterium_mitsuokai	PQ407689	Bacillota	Erysipelotrichia	Erysipelotrichales	Coprobacillaceae	Catenibacterium	Catenibacterium mitsuokai	MTGCAGTCGAACGAATCTCTTTTAGAGATGAGTGGCGAACGGGTGAGTAATACATAGGKAACCTGSCCCTGKGCGGGGGATAACAGGAGGAAACTCCTGSTAATACCGCATAGCCMTGAGCACCGCAWGGAGCTCATGSCAAATATCCTTTMTGGGATAGCGCARGGATGGACCTATKGCGCATTARCTTGKTGGCGGGGCAACGGCCCACCAAGGSAACGATGCGTAGCCCGCCTGARAGGGCGGACGGCCACMTTGGGACTGARACACGGCCCARACTCCTACSGGAGGSAGCAGTAGGGAATTTTCGGCAATGGGGGAAACCCTGACCGARCAACGCCSCGTGAGCGAARAARGSCTTCGGGTCGTAAAGCTCTKTTGTAAAGGAAGAACGGCGCA…
D2	RACS_D2.9.Collinsella_aerofaciens	PQ407690	Actinobacteria	Coriobacteriia	Coriobacteriales	Coriobacteriaceae	Collinsella	Collinsella aerofaciens	CATGCAGTCGAACGGCACCTATCTTCGGATAGAAGCGAGTGGCGAACGGCTGAGTAACACGTGGAGAACCTGCCCCCTCCCCCGGGATAGCCGCCCGAAAGGACGGGTAATACCGGATACCCCCGGGCGCCGCATGGCGCCCGGGCTAAAGCCCCGACGGGAGGGGATGGCTCCGCGGCCCATCAGGTAGACGGCGGGGTGACGGCCCACCGTGCCGACAACGGGTAGCCGGGTTGAGAGACCGACCGGCCAGATTGGGACTGAGACACGGCCCAGACTCCTACGGGAGGCAGCAGTGGGGAATCTTGCGCAATGGGGGGAACCCTGACGCAGCGACGCCGCGTGCGGGACGGAGGCCTTCGGGTCGTAAACCGCTTTCAGCAGGGAAGAGTCAAGACT…
D2	RACS_D2.10.Bifidobacterium_longum	PQ407691	Actinomycetota	Actinomycetes	Bifidobacterilaes	Bifidobacteriaceae	Bifidobacterium	Bifidobacterium longum	CGGGATCCATCAAGCTTGCTTGGTGGTGAGAGTGGCGAACGGGTGAGTAATGCSTGACCSACCTGCCCCATACACCGGAATARCTCCYGGAAACSGGTGGTAATGCCSGATGCTCCMGTTGATCSCATGGTCTTCTGGGAAARCTTTCSCGGTATGGGATGGGGTCSCGTCCTATCARCTTGACSGCGGGGTAACSGCCCACCGTGGCTTCSACSGGTARCCSGCCTGAGARGGCSACCGGCCACMTTGGGACTGAGATACSGCCCARACTCCTACSGGARGCARCARTGGGGAATATTGCACAATGGGCGCAAGCCTGATKCARCGACCCCCCGTGARGGATGGARGCCTTCSGGTTGTAAACCTCTTTTATCGGGGARCAAGCSAGARTGARTTTAC…
D2	RACS_D2.11.Bifidobacterium_longum	PQ407692	Actinomycetota	Actinomycetes	Bifidobacterilaes	Bifidobacteriaceae	Bifidobacterium	Bifidobacterium longum	CATGCAGTCGAACGGGATCCATCAGGCTTTGCTTGGTGGTGAGAGTGGCGAACGGGTGAGTAATGCGTGACCGACCTGCCCCATACACCGGAATAGCTCCTGGAAACGGGTGGTAATGCCGGATGCTCCAGTTGATCGCATGGTCTTCTGGGAAAGCTTTCGCGGTATGGGATGGGGTCGCGTCCTATCAGCTTGACGGCGGGGTAACGGCCCACCGTGGCTTCGACGGGTAGCCGGCCTGAGAGGGCGACCGGCCACATTGGGACTGAGATACGGCCCAGACTCCTACGGGAGGCAGCAGTGGGGAATATTGCACAATGGGCGCAAGCCTGATGCAGCGACGCCGCGTGAGGGATGGAGGCCTTCGGGTTGTAAACCTCTTTTATCGGGGAGCAAGCG…
D2	RACS_D2.12.Bifidobacterium_longum	PQ407693	Actinomycetota	Actinomycetes	Bifidobacterilaes	Bifidobacteriaceae	Bifidobacterium	Bifidobacterium longum	AGCTTGSTTGGTGGKGAGAGTGGCGAACGGGTGAGTAATGSGTGACCGACCTGSCCCATACACCGGAATAGCTCCTGGAAACGGGTGGTAATGSCGGATGCTCCAGTTGATCGCATGGKCTTCTGGGAAAGCTTTCSCGGKATGGGATGGGGKCGCGTCCTATCAGCTTGRCGGSGGGGKAACGGCCCACCGKGGCTTCSACGGGTAGCCGGCCTGARAGGGCGACCGGCCACATTGGGACTGARATACGGSCCARACTCCTACGGGAGGSAGCAGTGGGGAATATTGCACAATGGGCGCAAGCCTGATGCAGCGACSCCCCGTGAGGGATGGAGGSCTTCGGGTTGTAAACCTCTTTTATCGGGGARCAAGCGARAGTGAGTTTACCCGTTGAATAAG…
D2	RACS_D2.13.Collinsella_aerofaciens	PQ407694	Actinobacteria	Coriobacteriia	Coriobacteriales	Coriobacteriaceae	Collinsella	Collinsella aerofaciens	GACGGCACCTATCTTCGGATAGAAGCGAGTGGCGAACGGCTGAGTAACACGTGGAGAACCTGCCCCCTCCCCCGGGATAGCCGCCCGAAAGGACGGGTAATACCGGATACCCCCGGGCGCCGCATGGCGCCCGGGCTAAAGCCCCGACGGGAGGGGATGGCTCCGCGGCCCATCAGGTAGACGGCGGGGTGACGGCCCACCGTGCCGACAACGGGTAGCCGGGTTGAGAGACCGACCGGCCAGATTGGGACTGAGACACGGCCCAGACTCCTACGGGAGGCAGCAGTGGGGAATCTTGCGCAATGGGGGGAACCCTGACGCAGCGACGCCGCGTGCGGGACGGAGGCCTTCGGGTCGTAAACCGCTTTCAGCAGGGAAGAGTCAAGACTGTACCTGCAG…
D2	RACS_D2.14.Catenibacterium_mitsuokai	PQ407695	Bacillota	Erysipelotrichia	Erysipelotrichales	Coprobacillaceae	Catenibacterium	Catenibacterium mitsuokai	ATAMTGCAGTCGAACGAATCTCTTTTAGAGATGAGTGGCGAACGGGTGAGTAATACMTAGGKAACCTGSCCCTGKGCGGGGGATAACAGGAGGAAACTCCTGCTAATACCGCATAGCCMTGARCACCGCATGGAGCTCATGCCAAATATCCTTTATGGGATAGCGCAGGGATGGACCTATGGCGCATTARCTTGKTGGCGGGGCAACGGCCCACCAAGGSAACGATGCGTAGCCSGCCTGARAGGGCGGACGGSCACMTTGGGACTGARACACGGCCCARACTCCTACGGGAGGSAGCAGTAGGGAATTTTCGGCAATGGGGGAAACCCTGACCGAGCAACGCCSCGTGAGCGAAGAAGGSCTTCGGGTCGTAAAGCTCTGTTGTAAAGGAAGAACGGC…
D2	RACS_D2.15.Collinsella_aerofaciens	PQ407696	Actinobacteria	Coriobacteriia	Coriobacteriales	Coriobacteriaceae	Collinsella	Collinsella aerofaciens	ACCTATCTTCGGATAGAAGCGAGTGGCGAACGGCTGAGTAACACGTGGAGAACCTGCCCCCTCCCCCGGGATARCCGCCCGAAAGGRCGGGTAATACCGGATACCCCCGGGCGCCGCATGGCGCCCGGGCTAAAGCCCCGACGGGAGGGGATGGCTCCGCGGCCCATCAGGKAGACSGCGGGGTGACGGCCCACCGTGCCGACAACGGGTAGCCGGGTTGAGAGACCSACCGGCCAGATTGGGACTGARACACGGCCCAGACTCCTACSGGAGGCARCAGTGGGGAATCTTGCGCAATGGGGGGAACCCTGACSCAGCGACSCCGCGTGCGGGACGGAGGSCTTCGGGTCGTAAACCGCTTTCAGCAGGGAAGARTCAAGACTGTACCTGCAGAAGAAG…
D2	RACS_D2.16.Collinsella_aerofaciens	PQ407697	Actinobacteria	Coriobacteriia	Coriobacteriales	Coriobacteriaceae	Collinsella	Collinsella aerofaciens	CATGCAGTCGAACGGCACCTATCTTCGGATAGAAGCGAGTGGCGAACGGCTGAGTAACACGTGGAGAACCTGCCCCCTCCCCCGGGATAGCCGCCCGAAAGGACGGGTAATACCGGATACCCCCGGGCGCCGCATGGCGCCCGGGCTAAAGCCCCGACGGGAGGGGATGGCTCCGCGGCCCATCAGGTAGACGGCGGGGTGACGGCCCACCGTGCCGACAACGGGTAGCCGGGTTGAGAGACCGACCGGCCAGATTGGGACTGAGACACGGCCCAGACTCCTACGGGAGGCAGCAGTGGGGAATCTTGCGCAATGGGGGGAACCCTGACGCAGCGACGCCGCGTGCGGGACGGAGGCCTTCGGGTCGTAAACCGCTTTCAGCAGGGAAGAGTCAAGACT…
D2	RACS_D2.17.Collinsella_aerofaciens	PQ407698	Actinobacteria	Coriobacteriia	Coriobacteriales	Coriobacteriaceae	Collinsella	Collinsella aerofaciens	CATGCAGTCGAACGGCACCTATCTTCGGATAGAAGCGAGTGGCGAACGGCTGAGTAACACGTGGAGAACCTGCCCCCTCCCCCGGGATAGCCGCCCGAAAGGACGGGTAATACCGGATACCCCCGGGCGCCGCATGGCGCCCGGGCTAAAGCCCCGACGGGAGGGGATGGCTCCGCGGCCCATCAGGTAGACGGCGGGGTGACGGCCCACCGTGCCGACAACGGGTAGCCGGGTTGAGAGACCGACCGGCCAGATTGGGACTGAGACACGGCCCAGACTCCTACGGGAGGCAGCAGTGGGGAATCTTGCGCAATGGGGGGAACCCTGACGCAGCGACGCCGCGTGCGGGACGGAGGCCTTCGGGTCGTAAACCGCTTTCAGCAGGGAAGAGTCAAGACT…
D2	RACS_D2.18.Collinsella_aerofaciens	PQ407699	Actinobacteria	Coriobacteriia	Coriobacteriales	Coriobacteriaceae	Collinsella	Collinsella aerofaciens	ATRKAAGCGAGTGGCGAACGGCTGAGTAACACGTGGAGAACCTGCCCCCTCCCCCGGGATWGCCSCCCKAAAGGRCGGGTAATWCCGGATACCCCCGGGCGCCSCATGGSGCCCGGGCTAAAGSCCCGACKGGAGGGGATGGSTCCGCGGCCCATCMKGTARACYGSGGGGTGACGGSCCMCCGTGCCGACSACGGGTAGSCGGGTTGARARACCGACCGGCCMGATTGGGACTGARACACGGSCCARACTCCTACGGGAGGSAGCAGTGGGGAATYTTGCGYAATGGGGGGRACCCTGRCSCAGCGACSCCSCGTGSGGGAMGGARGSCTTCSGGTCGTAAACCGCTTTYMKCAGGGAARARTCAARACTGTACCTGCAGAARAAGCCCCGGCTAACT…
D2	RACS_D2.19.Catenibacterium_mitsuokai	PQ407700	Bacillota	Erysipelotrichia	Erysipelotrichales	Coprobacillaceae	Catenibacterium	Catenibacterium mitsuokai	GCGGGGGATAACMGGARGAAACTCCTGCTWATACCGCATARCCMTKARCACCSCAWGGARCTYATGCCMAATATCCTTTHYGGGATWGCGCARGGATKGACCTATKGCGCATTARCTTGTTGGCGGGGCAACSGCCCACCMAGGSAACSATKCSTARCCCGCCTGARARGGCGGACSGCCACMTTGGGACTGARAMACSGCCCARAMTCCTACSGGARGCARCARTARGGAATTTTCSGCAATGGGGGAAACCCTKACCSARCAACGCCCCSTGARCSAAGAARGSCTTCSGGTCSTAAARCTCTTTTGTAAAGGAAGAACSGCGCATACCGGAAATGGTATKCSARTGACSGTACTTTACCAGAAAGCCACSGCTAACTWCSTGCCARCARCCGCGGT…
D2	RACS_D2.20.Bifidobacterium_longum	PQ407701	Actinomycetota	Actinomycetes	Bifidobacterilaes	Bifidobacteriaceae	Bifidobacterium	Bifidobacterium longum	CCATCAAGCTTGCTTGGTGGTGAGAGTGGCGAACGGGTGAGTAATGCGTGACCGACCTGCCCCATACACCGGAATAGCTCCTGGAAACGGGTGGTAATGCCGGATGSTCCAGTTGATCSCATGGTCTTCTGGGAAAGCTTTCSCGGKATGGGATGGGGTCGCGTCCTATCARCTTGACGGCGGGGKAACGGCCCACCGTGGCTTCGACGGGTAGCCGGCCTGASARGGCGACCGGCCACMTTGGGACTGARATACSGCCCARACTCCTACGGGAGGCAGCAGTGGGGAATATTGCACAATGGGCGCAARCCTGATGCMGCSACSCCSCGKGAGGGATGGAGGCCTTCGGGTTGTAAACCTCTTTTATCGGGGARCAARCGAGARTGAGTTTACCCGTTG…
D2	RACS_D2.21.Catenibacterium_mitsuokai	PQ407702	Bacillota	Erysipelotrichia	Erysipelotrichales	Coprobacillaceae	Catenibacterium	Catenibacterium mitsuokai	WACCTGSCCCTGKGCGGGGGATAACAGGAGGAAACTCCTGSTAATACCGCAWAGCCMTGAGCACCGCAWGGAGCTCATGSCAAATATCCTTTMTGGGATWGCGCARGGATGGACCTATKGSGCATTARCTTGKTGGCGGGGCAACGGSCCACCAAGGSAACSATGCGTAGCCCGCCTGARAGGGCGGACGGSCACMTTGGGACTGARACMCGGSCCARACTCCTACSGGAGGSAGCAGTAGGGAATTTTCSGCAATGGGGGAAACCCTGACCGARCAACGCCSCGTGAGCGAARAARGSCTTCGGGTCGTAAAGCTCTKTTGTAAAGGAAGAACGGCGCAWACMGGAAATGGTATGCGAGTGACGGTACTTTACCAGAAAGCCACGGCTAACTACSTGC…
D2	RACS_D2.22.Collinsella_aerofaciens	PQ407703	Actinobacteria	Coriobacteriia	Coriobacteriales	Coriobacteriaceae	Collinsella	Collinsella aerofaciens	TGCAGTCGAACGGCACCTATCTTCGGATAGAAGCGAGTGGCGAACGGCTGAGTAACACGTGGAGAACCTGCCCCCTCCCCCGGGATAGCCGCCCGAAAGGACGGGTAATACCGGATACCCCSGGGYGCCGCATGGCRCCCSGGCTAAAGCCCCGACGGGAGGGGATGGCTCCGCGGCCCATCAGGTAGACGGCGGGGTGACGGCCCACCGTGCCGACAACGGGTAGCCGGGTTGAGAGACCGACCGGCCAGATTGGGACTGAGACACGGCCCAGACTCCTACGGGAGGCAGCAGTGGGGAATCTTGCGCAATGGGGGGAACCCTGACGCAGCGACGCCGCGTGCGGGACGGAGGCCTTCGGGTCGTAAACCGCTTTCAGCAGGGAAGAGTCAAGACTGT…
D2	RACS_D2.23.Catenibacterium_mitsuokai	PQ407704	Bacillota	Erysipelotrichia	Erysipelotrichales	Coprobacillaceae	Catenibacterium	Catenibacterium mitsuokai	GAGTGGSGAACGGGTGAGTAATACATAGGKWACCTGSCCCTGKGSGGGGGATAACAGGAGGAAACTCCTGSTAATACCGCAWAGCCMTGARCACCGCAWGGAGCTCATGSCAAATATCCTTTWTGGGATAGCGCARGGATGGACCTATKGSGCATTARCTTGKTGGCGGGGCAACGGSCCACCAAGGSAACGATGCGTAGCCSGCCTGARAGGGCGGACGGSCACMTTGGGACTGARACMCGGSCCARACTCCTACSGGAGGSAGCAGTAGGGAATTTTCGGCAATGGGGGAAACCCTGACCGARCAACGCCSCGTGAGCGAARAARGSCTTCGGGTCGTAAAGCTCTKTTGTAAAGGAAGAACGGCGCAWACCGGAAATGGTATGCGAGTGACGGKAC…
D2	RACS_D2.24.Collinsella_aerofaciens	PQ407705	Actinobacteria	Coriobacteriia	Coriobacteriales	Coriobacteriaceae	Collinsella	Collinsella aerofaciens	TGCAGTCGAACGGCACCTATCTTCGGATAGAAGCGAGTGGCGAACGGCTGAGTAACACGTGGAGAACCTGCCCCCTCCCCCGGGATAGCCGCCCGAAAGGACGGGTAATACCGGATACCCCCGGGCGCCGCATGGCGCCCGGGCTAAAGCCCCGACGGGAGGGGATGGCTCCGCGGCCCATCAGGTAGACGGCGGGGTGACGGCCCACCGTGCCGACAACGGGTAGCCGGGTTGAGAGACCGACCGGCCAGATTGGGACTGAGACACGGCCCAGACTCCTACGGGAGGCAGCAGTGGGGAATCTTGCGCAATGGGGGGAACCCTGACGCAGCGACGCCGCGTGCGGGACGGAGGCCTTCGGGTCGTAAACCGCTTTCAGCAGGGAAGAGTCAAGACTGT…
D2	RACS_D2.25.Bifidobacterium_longum	PQ407706	Actinomycetota	Actinomycetes	Bifidobacterilaes	Bifidobacteriaceae	Bifidobacterium	Bifidobacterium longum	AGTCGAACGGGATCCATCAAGCTTGCTTGGTGGTGAGAGTGGCGAACGGGTGAGTAATGCGTGACCGACCTGCCCCATACACCGGAATARCTCCYGGAAACGGGTGGTAATGCCSGATGCTCCMGTTGATCSCATGGTCTTCTGGGAAAGCTTTCSCGGTATGGGATGGGGTCSCGTCCTATCARCTTGACSGCGGGGTAACGGCCCACCGTGGCTTCSACSGGTARCCSGCCTGARARGGCGACCGGCCACMTTGGGACTGARATACSGCCCARACTCCTACSGGAGGCARCARTGGGGAATATTGCACAATGGGCGCAAGCCTGATGCARCGACCCCCCGTGAGGGATGGARGCCTTCSGGTTGTAAACCTCTTTTATCGGGGARCAAGCSAGARTG…
D2	RACS_D2.26.Collinsella_aerofaciens	PQ407707	Actinobacteria	Coriobacteriia	Coriobacteriales	Coriobacteriaceae	Collinsella	Collinsella aerofaciens	CCSACAACGGGTAKCCGGGTTGARARACCSACCGGCCARATTGGGAYTGARACACGGCCCARACTCCTACGGGAGGCAGCAGTGGGGAATCTTGCGCAATGGGGGGAACCCTGACGCAGCGACGCCGCGTGCGGGACGGAGGCCTTCGGGTCKTAAACCGCTTTCWSCWGGGAARAGWCAARACTGTACCTGYAGAARAARCCCCGGCTAWCTAYGTGYCASCAGCCGCGGTAATAYGTAKGGGGCGAGCGTTATCYGGATTYATTGKGCGTAAAGCGCGCGTAGGCGGYCCGGCAGGYCGGGGGTCGAAGCGGGGGGCTCAACCCCCCGAAGCCCCCGGAACCTCCKCGGYTTGGGTCCGGTAGGGGAGGGTGGAACACCCGGTGTAGCGGTGGAATG
D2	RACS_D2.27.Collinsella_aerofaciens	PQ407708	Actinobacteria	Coriobacteriia	Coriobacteriales	Coriobacteriaceae	Collinsella	Collinsella aerofaciens	AGTCGAACGGCACCTATCTTCGGATRGAAGCGAGTGGCGAACGGCTGAGTAACACGTGGAGAACCTGCCCCCTCCCCCGGGATWRCCGCCCGAAAGGACGGGTAATACCGGATWCCCCCGGGCGCCSCATGGCGCCCGGGCTAAAGCCCCSACGGGAGGGGATGGCTCCGCGGCCCMTCAGGKARACGGCGGGGTGACGGSCCACCGTGCCGACMACGGGTARCCGGGTTGAGARACCGACCGGSCAGATTGGGACTGARACACSGSCCARACTCCTACGGGAGGSAGCAGTGGGGAATCTTGCGCAATGGGGGGAACCCTGACSCAGCGACSCCSCGTGCGGGACGGAGGSCTTCGGGTCSTAAACCGCTTTCARCAGGGAAGARTCAARACTGKACC…
D3	RACS_D3.1.Bifidobacterium_longum	PQ407709	Actinomycetota	Actinomycetes	Bifidobacterilaes	Bifidobacteriaceae	Bifidobacterium	Bifidobacterium longum	GTCGAACGGGATCCATCGGGCTTTGCTTGGTGGTGAGAGTGGCGAACGGGTGAGTAATGCGTGACCGACCTGCCCCATACACCGGAATAGCTCCTGGAAACGGGTGGTAATGCCGGATGCTCCAGTTGATCGCATGGTCTTCTGGGAAAGCTTTCGCGGTATGGGATGGGGTCGCGTCCTATCAGCTTGACGGCGGGGTAACGGCCCACCGTGGCTTCGACGGGTAGCCGGCCTGAGAGGGCGACCGGCCACATTGGGACTGAGATACGGCCCAGACTCCTACGGGAGGCAGCAGTGGGGAATATTGCACAATGGGCGCAAGCCTGATGCAGCGACGCCGCGTGAGGGATGGAGGCCTTCGGGTTGTAAACCTCTTTTATCGGGGAGCAAGCGAGAGTG…
D3	RACS_D3.2.Bifidobacterium_longum	PQ407710	Actinomycetota	Actinomycetes	Bifidobacterilaes	Bifidobacteriaceae	Bifidobacterium	Bifidobacterium longum	MCATGCAGTCGAACGGGATCCATCGGGCTTTGCTTGGTGGTGAGAGTGGCGAACGGGTGAGTAATGCGTGACCGACCTGCCCCATACACCGGAATAGCTCCTGGAAACGGGTGGTAATGCCGGATGCTCCAGTTGATCGCATGGTCTTCTGGGAAAGCTTTCGCGGTATGGGATGGGGTCGCGTCCTATCAGCTTGACGGCGGGGTAACGGCCCACCGTGGCTTCGACGGGTAGCCGGCCTGAGAGGGCGACCGGCCACATTGGGACTGAGATACGGCCCAGACTCCTACGGGAGGCAGCAGTGGGGAATATTGCACAATGGGCGCAAGCCTGATGCAGCGACGCCGCGTGAGGGATGGAGGCCTTCGGGTTGTAAACCTCTTTTATCGGGGAGCAAGC…
D3	RACS_D3.3.Bifidobacterium_longum	PQ407711	Actinomycetota	Actinomycetes	Bifidobacterilaes	Bifidobacteriaceae	Bifidobacterium	Bifidobacterium longum	CATGCAGTCGAACGGGATCCATCGGGCTTTGCTTGGTGGTGAGAGTGGCGAACGGGTGAGTAATGCGTGACCGACCTGCCCCATACACCGGAATAGCTCCTGGAAACGGGTGGTAATGCCGGATGCTCCAGTTGATCGCATGGTCTTCTGGGAAAGCTTTCGCGGTATGGGATGGGGTCGCGTCCTATCAGCTTGACGGCGGGGTAACGGCCCACCGTGGCTTCGACGGGTAGCCGGCCTGAGAGGGCGACCGGCCACATTGGGACTGAGATACGGCCCAGACTCCTACGGGAGGCAGCAGTGGGGAATATTGCACAATGGGCGCAAGCCTGATGCAGCGACGCCGCGTGAGGGATGGAGGCCTTCGGGTTGTAAACCTCTTTTATCGGGGAGCAAGCG…
D3	RACS_D3.4.Collinsella_aerofaciens	PQ407712	Actinobacteria	Coriobacteriia	Coriobacteriales	Coriobacteriaceae	Collinsella	Collinsella aerofaciens	AMCATGCAAGTCGAACGGCACCCCTCTCCGGAGGGAAGCGAGTGGCGAACGGCTGAGTAACACGTGGAGAACCTGCCCCCTCCCCCGGGATAGCCGCCCGAAAGGACGGGTAATACCGGATACCCCGGGGTGCCGCATGGCACCCCGGCTAAAGCCCCGACGGGAGGGGATGGCTCCGCGGCCCATCAGGTAGACGGCGGGGTGACGGCCCACCGTGCCGACAACGGGTAGCCGGGTTGAGAGACCGACCGGCCAGATTGGGACTGAGACACGGCCCAGACTCCTACGGGAGGCAGCAGTGGGGAATCTTGCGCAATGGGGGGAACCCTGACGCAGCGACGCCGCGTGCGGGACGGAGGCCTTCGGGTCGTAAACCGCTTTCAGCAGGGAAGAGTCAAG…
D3	RACS_D3.5.Bifidobacterium_longum	PQ407713	Actinomycetota	Actinomycetes	Bifidobacterilaes	Bifidobacteriaceae	Bifidobacterium	Bifidobacterium longum	CATGCAGTCGAACGGGATCCATCGGGCTTTGCTTGGTGGTGAGAGTGGCGAACGGGTGAGTAATGCGTGACCGACCTGCCCCATACACCGGAATAGCTCCTGGAAACGGGTGGTAATGCCGGATGCTCCAGTTGATCGCATGGTCTTCTGGGAAAGCTTTCGCGGTATGGGATGGGGTCGCGTCCTATCAGCTTGACGGCGGGGTAACGGCCCACCGTGGCTTCGACGGGTAGCCGGCCTGAGAGGGCGACCGGCCACATTGGGACTGAGATACGGCCCAGACTCCTACGGGAGGCAGCAGTGGGGAATATTGCACAATGGGCGCAAGCCTGATGCAGCGACGCCGCGTGAGGGATGGAGGCCTTCGGGTTGTAAACCTCTTTTATCGGGGAGCAAGCG…
D3	RACS_D3.6.Bifidobacterium_longum	PQ407714	Actinomycetota	Actinomycetes	Bifidobacterilaes	Bifidobacteriaceae	Bifidobacterium	Bifidobacterium longum	TAMCATGCAGTCGAACGGGATCCATCGGGCTTTGCTTGGTGGTGAGAGTGGCGAACGGGTGAGTAATGCGTGACCGACCTGCCCCATACACCGGAATAGCTCCTGGAAACGGGTGGTAATGCCGGATGCTCCAGTTGATCGCATGGTCTTCTGGGAAAGCTTTCGCGGTATGGGATGGGGTCGCGTCCTATCAGCTTGACGGCGGGGTAACGGCCCACCGTGGCTTCGACGGGTAGCCGGCCTGAGAGGGCGACCGGCCACATTGGGACTGAGATACGGCCCAGACTCCTACGGGAGGCAGCAGTGGGGAATATTGCACAATGGGCGCAAGCCTGATGCAGCGACGCCGCGTGAGGGATGGAGGCCTTCGGGTTGTAAACCTCTTTTATCGGGGAGCAA…
D3	RACS_D3.7.Bifidobacterium_longum	PQ407715	Actinomycetota	Actinomycetes	Bifidobacterilaes	Bifidobacteriaceae	Bifidobacterium	Bifidobacterium longum	MCATGCAGTCGAACGGGATCCATCGGGCTTTGCTTGGTGGTGAGAGTGGCGAACGGGTGAGTAATGCGTGACCGACCTGCCCCATACACCGGAATAGCTCCTGGAAACGGGTGGTAATGCCGGATGCTCCAGTTGATCGCATGGTCTTCTGGGAAAGCTTTCGCGGTATGGGATGGGGTCGCGTCCTATCAGCTTGACGGCGGGGTAACGGCCCACCGTGGCTTCGACGGGTAGCCGGCCTGAGAGGGCGACCGGCCACATTGGGACTGAGATACGGCCCAGACTCCTACGGGAGGCAGCAGTGGGGAATATTGCACAATGGGCGCAAGCCTGATGCAGCGACGCCGCGTGAGGGATGGAGGCCTTCGGGTTGTAAACCTCTTTTATCGGGGAGCAAGC…
D3	RACS_D3.8.Bacteroides_stercoris	PQ407716	Bacteroidota	Bacteroidia	Bacteroidales	Bacteroidaceae	Bacteroides	Bacteroides stercoris	ATGCAGTCGAGGGGCAGCATCATCAAAGCTTGCTTTGATGGATGGCGACCGGCGCACGGGTGAGTAACACGTATCCAACCTGCCGACAACACTGGGATAGCCTTTCGAAAGAAAGATTAATACCGGATGGCATAATTATTCCGCATGGGATAATTATTAAAGAATTTCGGTTGTCGATGGGGATGCGTTCCATTAGGCAGTTGGCGGGGTAACGGCCCACCAAACCTACGATGGATAGGGGTTCTGAGAGGAAGGTCCCCCACATTGGAACTGAGACACGGTCCAAACTCCTACGGGAGGCAGCAGTGAGGAATATTGGTCAATGGACGAGAGTCTGAACCAGCCAAGTAGCGTGAAGGATGACTGCCCTATGGGTTGTAAACTTCTTTTATACGGGAA…
D3	RACS_D3.9.Bifidobacterium_longum	PQ407717	Actinomycetota	Actinomycetes	Bifidobacterilaes	Bifidobacteriaceae	Bifidobacterium	Bifidobacterium longum	MCATGCAGTCGAACGGGATCCATCGGGCTTTGCTTGGTGGTGAGAGTGGCGAACGGGTGAGTAATGCGTGACCGACCTGCCCCATACACCGGAATAGCTCCTGGAAACGGGTGGTAATGCCGGATGCTCCAGTTGATCGCATGGTCTTCTGGGAAAGCTTTCGCGGTATGGGATGGGGTCGCGTCCTATCAGCTTGACGGCGGGGTAACGGCCCACCGTGGCTTCGACGGGTAGCCGGCCTGAGAGGGCGACCGGCCACATTGGGACTGAGATACGGCCCAGACTCCTACGGGAGGCAGCAGTGGGGAATATTGCACAATGGGCGCAAGCCTGATGCAGCGACGCCGCGTGAGGGATGGAGGCCTTCGGGTTGTAAACCTCTTTTATCGGGGAGCAAGC…
D3	RACS_D3.10.Parabacteroides_merdae	PQ407718	Bacteroidota	Bacteroidia	Bacteroidales	Porphyromonadaceae	Parabacteroides	Parabacteroides merdae	ATGCAGTCGAGGGGCAGCATGATTTGTAGCAATACAGATTGATGGCGACCGGCGCACGGGTGAGTAACGCGTATGCAACTTACCTATCAGAGGGGGATAGCCCGGCGAAAGTCGGATTAATACCCCATAAAACAGGGGTCCCGCATGGGAATATTTGTTAAAGATTCATCGCTGATAGATAGGCATGCGTTCCATTAGGCAGTTGGCGGGGTAACGGCCCACCAAACCGACGATGGATAGGGGTTCTGAGAGGAAGGTCCCCCACATTGGTACTGAGACACGGACCAAACTCCTACGGGAGGCAGCAGTGAGGAATATTGGTCAATGGCCGAGAGGCTGAACCAGCCAAGTCGCGTGAAGGAAGAAGGATCTATGGTTTGTAAACTTCTTTTATAGGGG…
D3	RACS_D3.11.Bacteroides_uniformis	PQ407719	Bacteroidota	Bacteroidia	Bacteroidales	Bacteroidaceae	Bacteroides	Bacteroides uniformis	CATGCAGTCGAGGGGCAGCATGAACTTAGCTTGCTAAGTTTGATGGCGACCGGCGCACGGGTGAGTAACACGTATCCAACCTGCCGATGACTCGGGGATAGCCTTTCGAAAGAAAGATTAATACCCGATGGCATAGTTCTTCCGCATGGTAGAACTATTAAAGAATTTCGGTCATCGATGGGGATGCGTTCCATTAGGTTGTTGGCGGGGTAACGGCCCACCAAGCCTTCGATGGATAGGGGTTCTGAGAGGAAGGTCCCCCACATTGGAACTGAGACACGGTCCAAACTCCTACGGGAGGCAGCAGTGAGGAATATTGGTCAATGGACGAGAGTCTGAACCAGCCAAGTAGCGTGAAGGATGACTGCCCTATGGGTTGTAAACTTCTTTTATACGGGA…
D3	RACS_D3.12.Bifidobacterium_longum	PQ407720	Actinomycetota	Actinomycetes	Bifidobacterilaes	Bifidobacteriaceae	Bifidobacterium	Bifidobacterium longum	CATGCAGTCGACGGGATCCATCGGGCTTTGCTTGGTGGTGAGAGTGGCGAACGGGTGAGTAATGCGTGACCGACCTGCCCCATACACCGGAATAGCTCCTGGAAACGGGTGGTAATGCCGGATGCTCCAGTTGATCGCATGGTCTTCTGGGAAAGCTTTCGCGGTATGGGATGGGGTCGCGTCCTATCAGCTTGACGGCGGGGTAACGGCCCACCGTGGCTTCGACGGGTAGCCGGCCTGAGAGGGCGACCGGCCACATTGGGACTGAGATACGGCCCAGACTCCTACGGGAGGCAGCAGTGGGGAATATTGCACAATGGGCGCAAGCCTGATGCAGCGACGCCGCGTGAGGGATGGAGGCCTTCGGGTTGTAAACCTCTTTTATCGGGGAGCAAGCGA…
D3	RACS_D3.13.Collinsella_aerofaciens	PQ407721	Actinobacteria	Coriobacteriia	Coriobacteriales	Coriobacteriaceae	Collinsella	Collinsella aerofaciens	TCGAGTGGCGAACGGSTGAGTAACACGTGGAGAACCTGCCCCCTCCCCCGGGATAGCCGCCCKAAAGGACGGGTAATACCGGATACCCCGGGGTGCCGCWTGGCACCCCGGCTAAAGCCCCGACGGGAGGGGATGGYTCCRCGGCCCATCAGGTAKACGGCGGGGTGACGGCCCACCGTGCCGACAACGGGTAGCCGGGTTGAGAGACCGACCGGMCASATTGGGACTGAGACACGGCCCASACTCCTACGGSAGGCASCAGTGGGGAATCTTGCGCAATGGGGGGAACCCTGACGCABCGACGCCGCGTGCGGGACGGAGGCCTTCGGGTCGTAAACCGCTTTCAGCAKGKAAGAGTCAAGACTGTACCTGCAGAAGAAGCCCCGGCTAACTACGTGC…
D3	RACS_D3.14.Bifidobacterium_longum	PQ407722	Actinomycetota	Actinomycetes	Bifidobacterilaes	Bifidobacteriaceae	Bifidobacterium	Bifidobacterium longum	CATGCAGTCGAACGGGATCCATCGGGCTTTGCTTGGTGGTGAGAGTGGCGAACGGGTGAGTAATGCGTGACCGACCTGCCCCATACACCGGAATAGCTCCTGGAAACGGGTGGTAATGCCGGATGCTCCAGTTGATCGCATGGTCTTCTGGGAAAGCTTTCGCGGTATGGGATGGGGTCGCGTCCTATCAGCTTGACGGCGGGGTAACGGCCCACCGTGGCTTCGACGGGTAGCCGGCCTGAGAGGGCGACCGGCCACATTGGGACTGAGATACGGCCCAGACTCCTACGGGAGGCAGCAGTGGGGAATATTGCACAATGGGCGCAAGCCTGATGCAGCGACGCCGCGTGAGGGATGGAGGCCTTCGGGTTGTAAACCTCTTTTATCGGGGAGCAAGCG…
D3	RACS_D3.15.Bifidobacterium_longum	PQ407723	Actinomycetota	Actinomycetes	Bifidobacterilaes	Bifidobacteriaceae	Bifidobacterium	Bifidobacterium longum	CATGCAGTCGACGGGATCCATCGGGCTTTGCTTGGTGGTGAGAGTGGCGAACGGGTGAGTAATGCGTGACCGACCTGCCCCATACACCGGAATAGCTCCTGGAAACGGGTGGTAATGCCGGATGCTCCAGTTGATCGCATGGTCTTCTGGGAAAGCTTTCGCGGTATGGGATGGGGTCGCGTCCTATCAGCTTGACGGCGGGGTAACGGCCCACCGTGGCTTCGACGGGTAGCCGGCCTGAGAGGGCGACCGGCCACATTGGGACTGAGATACGGCCCAGACTCCTACGGGAGGCAGCAGTGGGGAATATTGCACAATGGGCGCAAGCCTGATGCAGCGACGCCGCGTGAGGGATGGAGGCCTTCGGGTTGTAAACCTCTTTTATCGGGGAGCAAGCGA…
D3	RACS_D3.16.Bifidobacterium_longum	PQ407724	Actinomycetota	Actinomycetes	Bifidobacterilaes	Bifidobacteriaceae	Bifidobacterium	Bifidobacterium longum	ATGCAGTCGAACGGGATCCATCGGGCTTTGCTTGGTGGTGAGAGTGGCGAACGGGTGAGTAATGCGTGACCGACCTGCCCCATACACCGGAATAGCTCCTGGAAACGGGTGGTAATGCCGGATGCTCCAGTTGATCGCATGGTCTTCTGGGAAAGCTTTCGCGGTATGGGATGGGGTCGCGTCCTATCAGCTTGACGGCGGGGTAACGGCCCACCGTGGCTTCGACGGGTAGCCGGCCTGAGAGGGCGACCGGCCACATTGGGACTGAGATACGGCCCAGACTCCTACGGGAGGCAGCAGTGGGGAATATTGCACAATGGGCGCAAGCCTGATGCAGCGACGCCGCGTGAGGGATGGAGGCCTTCGGGTTGTAAACCTCTTTTATCGGGGAGCAAGCGA…
D3	RACS_D3.17.Bifidobacterium_longum	PQ407725	Actinomycetota	Actinomycetes	Bifidobacterilaes	Bifidobacteriaceae	Bifidobacterium	Bifidobacterium longum	CATGCAGTCGAACGGGATCCATCGGGCTTTGCTTGGTGGTGAGAGTGGCGAACGGGTGAGTAATGCGTGACCGACCTGCCCCATACACCGGAATAGCTCCTGGAAACGGGTGGTAATGCCGGATGCTCCAGTTGATCGCATGGTCTTCTGGGAAAGCTTTCGCGGTATGGGATGGGGTCGCGTCCTATCAGCTTGACGGCGGGGTAACGGCCCACCGTGGCTTCGACGGGTAGCCGGCCTGAGAGGGCGACCGGCCACATTGGGACTGAGATACGGCCCAGACTCCTACGGGAGGCAGCAGTGGGGAATATTGCACAATGGGCGCAAGCCTGATGCAGCGACGCCGCGTGAGGGATGGAGGCCTTCGGGTTGTAAACCTCTTTTATCGGGGAGCAAGCG…
D3	RACS_D3.18.Collinsella_aerofaciens	PQ407726	Actinobacteria	Coriobacteriia	Coriobacteriales	Coriobacteriaceae	Collinsella	Collinsella aerofaciens	CATGCAGTCGACGGCACCCCTCTCCGGAGGGAAGCGAGTGGCGAACGGCTGAGTAACACGTGGAGAACCTGCCCCCTCCCCCGGGATAGCCGCCCGAAAGGACGGGTAATACCGGATACCCCGGGGTGCCGCATGGCACCCCGGCTAAAGCCCCGACGGGAGGGGATGGCTCCGCGGCCCATCAGGTAGACGGCGGGGTGACGGCCCACCGTGCCGACAACGGGTAGCCGGGTTGAGAGACCGACCGGCCAGATTGGGACTGAGACACGGCCCAGACTCCTACGGGAGGCAGCAGTGGGGAATCTTGCGCAATGGGGGGAACCCTGACGCAGCGACGCCGCGTGCGGGACGGAGGCCTTCGGGTCGTAAACCGCTTTCAGCAGGGAAGAGTCAAGACTG…
D3	RACS_D3.19.Collinsella_aerofaciens	PQ407727	Actinobacteria	Coriobacteriia	Coriobacteriales	Coriobacteriaceae	Collinsella	Collinsella aerofaciens	CATGCAGTCGAACGGCACCCCTCTCCGGAGGGAAGCGAGTGGCGAACGGCTGAGTAACACGTGGAGAACCTGCCCCCTCCCCCGGGATAGCCGCCCGAAAGGACGGGTAATACCGGATACCCCGGGGTGCCGCATGGCACCCCGGCTAAAGCCCCGACGGGAGGGGATGGCTCCGCGGCCCATCAGGTAGACGGCGGGGTGACGGCCCACCGTGCCGACAACGGGTAGCCGGGTTGAGAGACCGACCGGCCAGATTGGGACTGAGACACGGCCCAGACTCCTACGGGAGGCAGCAGTGGGGAATCTTGCGCAATGGGGGGAACCCTGACGCAGCGACGCCGCGTGCGGGACGGAGGCCTTCGGGTCGTAAACCGCTTTCAGCAGGGAAGAGTCAAGACT…
D3	RACS_D3.20.Collinsella_aerofaciens	PQ407728	Actinobacteria	Coriobacteriia	Coriobacteriales	Coriobacteriaceae	Collinsella	Collinsella aerofaciens	MCATGCAGTCGAACGGCACCCCTCTCCGGAGGGAAGCGAGTGGCGAACGGCTGAGTAACACGTGGAGAACCTGCCCCCTCCCCCGGGATAGCCGCCCGAAAGGACGGGTAATACCGGATACCCCGGGGTGCCGCATGGCACCCCGGCTAAAGCCCCGACGGGAGGGGATGGCTCCGCGGCCCATCAGGTAGACGGCGGGGTGACGGCCCACCGTGCCGACAACGGGTAGCCGGGTTGAGAGACCGACCGGCCAGATTGGGACTGAGACACGGCCCAGACTCCTACGGGAGGCAGCAGTGGGGAATCTTGCGCAATGGGGGGAACCCTGACGCAGCGACGCCGCGTGCGGGACGGAGGCCTTCGGGTCGTAAACCGCTTTCAGCAGGGAAGAGTCAAGAC…
D3	RACS_D3.21.Collinsella_aerofaciens	PQ407729	Actinobacteria	Coriobacteriia	Coriobacteriales	Coriobacteriaceae	Collinsella	Collinsella aerofaciens	MCATGCAGTCGAACGGCACCCCTCTCCGGAGGGAAGCGAGTGGCGAACGGCTGAGTAACACGTGGAGAACCTGCCCCCTCCCCCGGGATAGCCGCCCGAAAGGACGGGTAATACCGGATACCCCGGGGTGCCGCATGGCACCCCGGCTAAAGCCCCGACGGGAGGGGATGGCTCCGCGGCCCATCAGGTAGACGGCGGGGTGACGGCCCACCGTGCCGACAACGGGTAGCCGGGTTGAGAGACCGACCGGCCAGATTGGGACTGAGACACGGCCCAGACTCCTACGGGAGGCAGCAGTGGGGAATCTTGCGCAATGGGGGGAACCCTGACGCAGCGACGCCGCGTGCGGGACGGAGGCCTTCGGGTCGTAAACCGCTTTCAGCAGGGAAGAGTCAAGAC…
D3	RACS_D3.22.Bifidobacterium_longum	PQ407730	Actinomycetota	Actinomycetes	Bifidobacterilaes	Bifidobacteriaceae	Bifidobacterium	Bifidobacterium longum	MCATGCAGTCGAACGGGATCCATCGGGCTTTGCTTGGTGGTGAGAGTGGCGAACGGGTGAGTAATGCGTGACCGACCTGCCCCATACACCGGAATAGCTCCTGGAAACGGGTGGTAATGCCGGATGCTCCAGTTGATCGCATGGTCTTCTGGGAAAGCTTTCGCGGTATGGGATGGGGTCGCGTCCTATCAGCTTGACGGCGGGGTAACGGCCCACCGTGGCTTCGACGGGTAGCCGGCCTGAGAGGGCGACCGGCCACATTGGGACTGAGATACGGCCCAGACTCCTACGGGAGGCAGCAGTGGGGAATATTGCACAATGGGCGCAAGCCTGATGCAGCGACGCCGCGTGAGGGATGGAGGCCTTCGGGTTGTAAACCTCTTTTATCGGGGAGCAAGC…
D3	RACS_D3.23.Bifidobacterium_longum	PQ407731	Actinomycetota	Actinomycetes	Bifidobacterilaes	Bifidobacteriaceae	Bifidobacterium	Bifidobacterium longum	CATGCAGTCGAACGGGATCCATCGGGCTTTGCTTGGTGGTGAGAGTGGCGAACGGGTGAGTAATGCGTGACCGACCTGCCCCATACACCGGAATAGCTCCTGGAAACGGGTGGTAATGCCGGATGCTCCAGTTGATCGCATGGTCTTCTGGGAAAGCTTTCGCGGTATGGGATGGGGTCGCGTCCTATCAGCTTGACGGCGGGGTAACGGCCCACCGTGGCTTCGACGGGTAGCCGGCCTGAGAGGGCGACCGGCCACATTGGGACTGAGATACGGCCCAGACTCCTACGGGAGGCAGCAGTGGGGAATATTGCACAATGGGCGCAAGCCTGATGCAGCGACGCCGCGTGAGGGATGGAGGCCTTCGGGTTGTAAACCTCTTTTATCGGGGAGCAAGCG…
D3	RACS_D3.24.Bifidobacterium_longum	PQ407732	Actinomycetota	Actinomycetes	Bifidobacterilaes	Bifidobacteriaceae	Bifidobacterium	Bifidobacterium longum	MCATGCAGTCGAACGGGATCCATCGGGCTTTGCTTGGTGGTGAGAGTGGCGAACGGGTGAGTAATGCGTGACCGACCTGCCCCATACACCGGAATAGCTCCTGGAAACGGGTGGTAATGCCGGATGCTCCAGTTGATCGCATGGTCTTCTGGGAAAGCTTTCGCGGTATGGGATGGGGTCGCGTCCTATCAGCTTGACGGCGGGGTAACGGCCCACCGTGGCTTCGACGGGTAGCCGGCCTGAGAGGGCGACCGGCCACATTGGGACTGAGATACGGCCCAGACTCCTACGGGAGGCAGCAGTGGGGAATATTGCACAATGGGCGCAAGCCTGATGCAGCGACGCCGCGTGAGGGATGGAGGCCTTCGGGTTGTAAACCTCTTTTATCGGGGAGCAAGC…
D3	RACS_D3.25.Bifidobacterium_longum	PQ407733	Actinomycetota	Actinomycetes	Bifidobacterilaes	Bifidobacteriaceae	Bifidobacterium	Bifidobacterium longum	MCATGCAGTCGAACGGGATCCATCGGGCTTTGCTTGGTGGTGAGAGTGGCGAACGGGTGAGTAATGCGTGACCGACCTGCCCCATACACCGGAATAGCTCCTGGAAACGGGTGGTAATGCCGGATGCTCCAGTTGATCGCATGGTCTTCTGGGAAAGCTTTCGCGGTATGGGATGGGGTCGCGTCCTATCAGCTTGACGGCGGGGTAACGGCCCACCGTGGCTTCGACGGGTAGCCGGCCTGAGAGGGCGACCGGCCACATTGGGACTGAGATACGGCCCAGACTCCTACGGGAGGCAGCAGTGGGGAATATTGCACAATGGGCGCAAGCCTGATGCAGCGACGCCGCGTGAGGGATGGAGGCCTTCGGGTTGTAAACCTCTTTTATCGGGGAGCAAGC…
D3	RACS_D3.26.Collinsella_aerofaciens	PQ407734	Actinobacteria	Coriobacteriia	Coriobacteriales	Coriobacteriaceae	Collinsella	Collinsella aerofaciens	MCATGCAAGTCGAACGGCACCCCTCTCCGGAGGGAAGCGAGTGGCGAACGGCTGAGTAACACGTGGAGAACCTGCCCCCTCCCCCGGGATAGCCGCCCGAAAGGACGGGTAATACCGGATACCCCGGGGTGCCGCATGGCACCCCGGCTAAAGCCCCGACGGGAGGGGATGGCTCCGCGGCCCATCAGGTAGACGGCGGGGTGACGGCCCACCGTGCCGACAACGGGTAGCCGGGTTGAGAGACCGACCGGCCAGATTGGGACTGAGACACGGCCCAGACTCCTACGGGAGGCAGCAGTGGGGAATCTTGCGCAATGGGGGGAACCCTGACGCAGCGACGCCGCGTGCGGGACGGAGGCCTTCGGGTCGTAAACCGCTTTCAGCAGGGAAGAGTCAAGA…
D3	RACS_D3.27.Collinsella_aerofaciens	PQ407735	Actinobacteria	Coriobacteriia	Coriobacteriales	Coriobacteriaceae	Collinsella	Collinsella aerofaciens	ATGCAGTCGAACGGCACCCCTCTCCGGAGGGAAGCGAGTGGCGAACGGCTGAGTAACACGTGGAGAACCTGCCCCCTCCCCCGGGATAGCCGCCCGAAAGGACGGGTAATACCGGATACCCCGGGGTGCCGCATGGCACCCCGGCTAAAGCCCCGACGGGAGGGGATGGCTCCGCGGCCCATCAGGTAGACGGCGGGGTGACGGCCCACCGTGCCGACAACGGGTAGCCGGGTTGAGAGACCGACCGGCCAGATTGGGACTGAGACACGGCCCAGACTCCTACGGGAGGCAGCAGTGGGGAATCTTGCGCAATGGGGGGAACCCTGACGCAGCGACGCCGCGTGCGGGACGGAGGCCTTCGGGTCGTAAACCGCTTTCAGCAGGGAAGAGTCAAGACTG…
D3	RACS_D3.28.Alistipes_onderdonkii	PQ407736	Bacteroidota	Bacteroidia	Bacteroidales	Rikenellaceae	Alistipes	Alistipes onderdonkii	CACATGCAGTCGAGGGGCATCACGAGGTAGCAATACTTTGGTGGCGACCGGCGCACGGGTGCGTAACGCGTATGTAACCTACCTATAACAGGGGCATAACACTGAGAAATTGGTACTAATTCCCCATAATATTCGGAGAGGCATCTCTCCGGGTTGAAAACTCCGGTGGTTATAGATGGACATGCGTTGTATTAGCTAGTTGGTGAGGTAACGGCTCACCAAGGCAACGATACATAGGGGGACTGAGAGGTTAACCCCCCACACTGGTACTGAGACACGGACCAGACTCCTACGGGAGGCAGCAGTGAGGAATATTGGTCAATGGACGCAAGTCTGAACCAGCCATGCCGCGTGCAGGAAGACGGCTCTATGAGTTGTAAACTGCTTTTGTACGAGGGT…
D3	RACS_D3.29.Alistipes_putredinis	PQ407737	Bacteroidota	Bacteroidia	Bacteroidales	Rikenellaceae	Alistipes	Alistipes putredinis	ATGCAGTCGAGGGGCAGCATAATGGATAGCAATATCTATGGTGGCGACCGGCGCACGGGTGCGTAACGCGTATGCAACCTACCTTTAACAGGGGGATAACACTGAGAAATTGGTACTAATACCCCATAATATCATAGAAGGCATCTTTTATGGTTGAAAATTCCGATGGTTAGAGATGGGCATGCGTTGTATTAGCTAGTTGGTGGGGTAACGGCTCACCAAGGCGACGATACATAGGGGGACTGAGAGGTTAACCCCCCACACTGGTACTGAGACACGGACCAGACTCCTACGGGAGGCAGCAGTGAGGAATATTGGTCAATGGACGCAAGTCTGAACCAGCCATGCCGCGTGCAGGATGACGGCTCTATGAGTTGTAAACTGCTTTTGTACGAGGGT…
D3	RACS_D3.30.Dysosmobacter_welbionis	PQ407738	Bacillota	Clostridia	Eubacteriales	Eubacteriaceae	Dysosmobacter	Dysosmobacter welbionis	CATGCAGTCGAACGGAGCACCCTTGACTGAGGTTTCGGCCAAATGATAGGAATGCTTAGTGGCGGACTGGTGAGTAACGCGTGAGGAACCTRCCTTCCAGAGGGGGACAACAGTTGGAAACGACTGCTAATACCGCATGACGCATGACCGGGGCATCCCGGGCATGTCAAAGATTTTATCGCTGGAAGATGGCCTCGCGTCTGATTAGCTAGATGGTGGGGTAACGGCCCACCATGGCGACGATCAGTAGCCGGACTGAGAGGTTGACCGGCCACATTGGGACTGAGATACGGCCCAGACTCCTACGGGAGGCAGCAGTGGGGAATATTGGGCAATGGACGCAAGTCTGACCCAGCAACGCCGCGTGAAGGAAGAAGGCTTTCGGGTTGTAAACTTCTT…
D3	RACS_D3.31.Bifidobacterium_longum	PQ407739	Actinomycetota	Actinomycetes	Bifidobacterilaes	Bifidobacteriaceae	Bifidobacterium	Bifidobacterium longum	MCATGCAGTCGACGGGATCCATCGGGCTTTGCTTGGTGGTGAGAGTGGCGAACGGGTGAGTAATGCGTGACCGACCTGCCCCATACACCGGAATAGCTCCTGGAAACGGGTGGTAATGCCGGATGCTCCAGTTGATCGCATGGTCTTCTGGGAAAGCTTTCGCGGTATGGGATGGGGTCGCGTCCTATCAGCTTGACGGCGGGGTAACGGCCCACCGTGGCTTCGACGGGTAGCCGGCCTGAGAGGGCGACCGGCCACATTGGGACTGAGATACGGCCCAGACTCCTACGGGAGGCAGCAGTGGGGAATATTGCACAATGGGCGCAAGCCTGATGCAGCGACGCCGCGTGAGGGATGGAGGCCTTCGGGTTGTAAACCTCTTTTATCGGGGAGCAAGCG…
D3	RACS_D3.32.Eggerthella_lenta	PQ407740	Actinomycetota	Actinomycetia	Coriobacteriales	Coriobacteriaceae	Eggerthella	Eggerthella lenta	CATGCAGTCGAACGATGAACCGCCCTCGGGCGGACATGAAGTGGCGAACGGGTGAGTAACACGTGACCAACCTGCCCCTTGCTCCGGGACAACCTTGGGAAACCGAGGCTAATACCGGATACTCCTCGCCCCCCTCCTGGGGGGCCCGGGAAAGCCCAGACGGCAAGGGATGGGGTCGCGGCCCATTAGGTAGTAGGCGGGGTAACGGCCCACCTAGCCCGCGATGGGTAGCCGGGTTGAGAGACCGACCGGCCACATTGGGACTGAGATACGGCCCAGACTCCTACGGGAGGCAGCAGTGGGGAATTTTGCGCAATGGGGGAAACCCTGACGCAGCAACGCCGCGTGCGGGACGACGGCCTTCGGGTTGTAAACCGCTTTCAGCAGGGAAGAAATTCG…
D3	RACS_D3.33.Alistipes_putredinis	PQ407741	Bacteroidota	Bacteroidia	Bacteroidales	Rikenellaceae	Alistipes	Alistipes putredinis	MCATGCAGTCGAGGGGCAGCATAATGGATAGCAATATCTATGGTGGCGACCGGCGCACGGGTGCGTAACGCGTATGCAACCTACCTTTAACAGGGGGATAACACTGAGAAATTGGTACTAATACCCCATAATATCATAGAAGGCATCTTTTATGGTTGAAAATTCCGATGGTTAGAGATGGGCATGCGTTGTATTAGCTAGTTGGTGGGGTAACGGCTCACCAAGGCGACGATACATAGGGGGACTGAGAGGTTAACCCCCCACACTGGTACTGAGACACGGACCAGACTCCTACGGGAGGCAGCAGTGAGGAATATTGGTCAATGGACGCAAGTCTGAACCAGCCATGCCGCGTGCAGGATGACGGCTCTATGAGTTGTAAACTGCTTTTGTACGAGG…
D5	RACS_D5.Bacteroides_uniformis	PQ407742	Bacteroidota	Bacteroidia	Bacteroidales	Bacteroidaceae	Bacteroides	Bacteroides uniformis	CAKGCAGTCGAGGGGCAGCATGAACTTAGCTTGCTAAGTTTGATGGCGACCGGCGCACGGGTGAGTAACACGTATCCAACCTGCCGATGACTCGGGGATAGCCTTTCGAAAGAAAGATTAATACCCGATGGCATAGTTCTTCCGCATGGTRGAACTATTAAAGRATTTCGGTCATCGATGGGGATGCGTTCCATTAGGTTGTTGGCGGGGTAACGGCCCACCAAGCCTTCGATGGATAGGGGTTCTGAGAGGAAGGTCCCCCACATTGGAACTGAGACACGGTCCAAACTCCTACGGGAGGCAGCAGTGAGGAATATTGGTCAATGGACGAGAGTCTGAACCAGCCAAGTAGCGTGAAGGATGACTGCCCTATGGGTTGTAAACTTCTTTTATACGGGA…
D7	RACS_D7.1.Collinsella_aerofaciens	PQ407743	Actinobacteria	Coriobacteriia	Coriobacteriales	Coriobacteriaceae	Collinsella	Collinsella aerofaciens	TGAGTRACACGTGGAGAACCTGCCCCCTCCCCCGGGATAGCCGCCCGAAAGGACGGGTAATACCGGATACCCCSGGGTGCCGCATGGMRCCCGGGMTAAAGCCCCGACGGGAGGGGATGGSTCCGCGGSCCATCARGTAKACGGSGGGGTGACGGSCCACCGTGCCGACAACGGGTAGCCGGGTTGAGAGACCGACCGGMCAGATTGKGACTGAGACACGGCCCAGACTCCTACGGGAGGCRGCAGTGGGGAATCTTGCGCAATGGGGGGAACCCTGACGCAGCGACGCCGCGTGCGGGACGGARGCCTTCKGGTCGTAAACCGCTTTCWRCAGGGAARAGWMARGACTGTACCTGCARAAGAAGCCCCGGCTAACTACGTGCCARMAGCCGCGGKAAT…
D7	RACS_D7.2.Alistipes_shahii	PQ407744	Bacteroidota	Bacteroidia	Bacteroidales	Rikenellaceae	Alistipes	Alistipes shahii	AAKACACTGGTGGCGACSGGCGCACGGGTGCGTAACGCGTATGCAACCTGACCSATAACAGGGGGATAASACTGAGAAATTGGTRCTAATACCCCATAACATCAGGACCGGCRTSGGTTCTGGTTGAAAACTCCGGTGGKTATGGATGGGCATGCGTTGTATTAGSTGGKTGGTGAGGKAACGGCTCACCARGGCARCGATACRTAGGGGGACTGAGAGGTTARCCSCCCACATTGGTACTGAGACACGGACCAAACTCCTACGGGAGGCAGCAGTGAGGAATATTGGTCAATGGACGCAAGTCTGAACCAGCCATGCCGCGTGCAGGAAGACGGCTCTATGAGTTGTAAACTGCTTTTGTACGAGAGTAAACGCTCTTACGTGTAAGAGCCTGAAAGT…
D7	RACS_D7.3.Faecalibacterium_prausnitzii	PQ407745	Bacillota	Clostridia	Oscillospirales	Ruminococcaceae	Faecalibacterium	Faecalibacterium prausnitzii	ATGCAGTCGAACGAGMGAGAGGAGCTTGCTTCTYYGAKCGAGTGGCGAACGGGTGAGTAACGCGTGAGGAACCTGCCTCAAAGAGGGGGACAACAGTTGGAAACGACTGCTAATACCGCATAAGCCCACGGGTCGGCATCGACCAGAGGGAAAAGGAGCAATCCGCTTTGAGATGGCCTCGCGTCCGATTAGCTAGTTGGTGAGGTAATGGCCCACCAAGGCGACGATCGGTAGCCGGACTGAGAGGTTGAACGGCCACATTGGGACTGAGACACGGCCCAGACTCCTACGGGAGGCAGCAGTGGGGAATATTGCACAATGGGGGAAACCCTGATGCAGCGACGCCGCGTGGAGGAAGAAGGTCTTCGGATTGTAAACTCCTGTTGTTGAGGAAGATAA…
D7	RACS_D7.4.Phocaeicola_coprocola	PQ407746	Bacteroidota	Bacteroidia	Bacteroidales	Bacteroidaceae	Phocaeicola	Phocaeicola coprocola	MCATGCAGTCGAGGGGCAGCATGAACTTAGCTTGCTAAGTTTGATGGCGACCGGCGCACGGGTGAGTAACACGTATCCAACCTCCCGCTTACTCAGGAATAGCCTTTCGAAAGAAAGATTAATGCCTGATGGTATCTTAAGCACACATGTAATTAAGATTAAAGATTTATCGGTAAGCGATGGGGATGCGTTCCATTAGGTAGTAGGCGGGGTAACGGCCCACCTAGCCTACGATGGATAGGGGTTCTGAGAGGAAGGTCCCCCACATTGGAACTGAGACACGGTCCAAACTCCTACGGGAGGCAGCAGTGAGGAATATTGGTCAATGGGCGCGAGCCTGAACCAGCCAAGTAGCGTGAAGGATGAAGGTCCTATGGATTGTAAACTTCTTTTATACGG…
D7	RACS_D7.5.Bifidobacterium_longum	PQ407747	Actinomycetota	Actinomycetes	Bifidobacterilaes	Bifidobacteriaceae	Bifidobacterium	Bifidobacterium longum	MCATGCAGTCGAACGGGATCCATCAGGCTTTGCTTGGTGGTGAGAGTGGCGAACGGGTGAGTAATGCGTGACCGACCTGCCCCATACACCGGAATAGCTCCTGGAAACGGGTGGTAATGCCGGATGCTCCAGTTGATCGCATGGTCTTCTGGGAAAGCTTTCGCGGTATGGGATGGGGTCGCGTCCTATCAGCTTGACGGCGGGGTAACGGCCCACCGTGGCTTCGACGGGTAGCCGGCCTGAGAGGGCGACCGGCCACATTGGGACTGAGATACGGCCCAGACTCCTACGGGAGGCAGCAGTGGGGAATATTGCACAATGGGCGCAAGCCTGATGCAGCGACGCCGCGTGAGGGATGGAGGCCTTCGGGTTGTAAACCTCTTTTATCGGGGAGCAAGC…
D7	RACS_D7.6.Bifidobacterium_longum	PQ407748	Actinomycetota	Actinomycetes	Bifidobacterilaes	Bifidobacteriaceae	Bifidobacterium	Bifidobacterium longum	AMCATGCAAGTCGAACGGGATCCATCAGGCTTTGCTTGGTGGTGAGAGTGGCGAACGGGTGAGTAATGCGTGACCGACCTGCCCCATACACCGGAATAGCTCCTGGAAACGGGTGGTAATGCCGGATGCTCCAGTTGATCGCATGGTCTTCTGGGAAAGCTTTCGCGGTATGGGATGGGGTCGCGTCCTATCAGCTTGACGGCGGGGTAACGGCCCACCGTGGCTTCGACGGGTAGCCGGCCTGAGAGGGCGACCGGCCACATTGGGACTGAGATACGGCCCAGACTCCTACGGGAGGCAGCAGTGGGGAATATTGCACAATGGGCGCAAGCCTGATGCAGCGACGCCGCGTGAGGGATGGAGGCCTTCGGGTTGTAAACCTCTTTTATCGGGGAGCAA…
D7	RACS_D7.7.Alistipes_senegalensis	PQ407749	Bacteroidota	Bacteroidia	Bacteroidales	Rikenellaceae	Alistipes	Alistipes senegalensis	TTGCCGGCGACCGGCGCRCGGGTGCGTAACGCGTATGCGRCCGTACCCATAACAGGGGGATAACACTGAGAAATCGGTACTAATATCCCATAACATCAWGAGGGGCATCCCTTWTGGTTGAAAACTCCGGTGGTTATGGATGGGCATGCGTTGTATTAGCTRGTTGGTGAGGTAACGGCTCACCAAGGCGACGATACATAGGGGGACTGAGAGGTTAACCCCCCACATTGGTACTGAGACACGGACCAAACTCCTACGGGAGGCAGCAGTGAGGAATATTGGTCAATGGACGCAAGTCTGAACCAGCCATGCCGCGTGCAGGATGACGGCTCTATGAGTTGTAAACTGCTTTTGTACGAGGGTAAACCCGGATACGTGTATCCGGCTGAAAGTATCGTA…
D7	RACS_D7.8.Alistipes_shahii	PQ407750	Bacteroidota	Bacteroidia	Bacteroidales	Rikenellaceae	Alistipes	Alistipes shahii	KACACTGGTGGCGACSGGCGCACGGGTGCGTAACGCGTATGCAACCTACCSATAACAGGGGGATAASACTGAGAAATTGGTRCTAATACCCCATAACATCAGGACCGGCRTCGGTTCTGGTTGAAAACTCCGGTGGTTATGGATGGGCATGCGTTGTATTAGSTGGKTGGTGAGGKAACGGCTCACCARGGCARCGATACRTAGGGGGACTGAGAGGTTARCCSCCCACATTGGTACTGAGACACGGACCAAACTCCTACGGGAGGCAGCAGTGAGGAATATTGGTCAATGGACGCAAGTCTGAACCAGCCATGCCGCGTGCAGGAAGACGGCTCTATGAGTTGTAAACTGCTTTTGTACGAGAGTAAACGCTCTTACGTGTAAGAGCCTGAAAGTATC…
D8	RACS_D8.Ruminococcus_bicirculans	PQ407751	Bacillota	Clostridia	Oscillospirales	Ruminococcaceae	Ruminococcus	Ruminococcus bicirculans	MCATGCAGTCGAACGAGAGAAGAGAAGCTTGCTTTTCTGATCTAGTGGCGGACGGGTGAGTAACACGTGAGCAATCTGCCTTTCAGAGGGGGATACCGATTGGAAACGATCGTTAATACCGCATAACATAATTGAACCGCATGATTTGATTATCAAAGATTTATCGCTGAAAGATGAGCTCGCGTCTGATTAGCTAGTTGGTAAGGTAACGGCTTACCAAGGCGACGATCAGTAGCCGGACTGAGAGGTTGATCGGCCACATTGGGACTGAGACACGGCCCAGACTCCTACGGGAGGCAGCAGTGGGGAATATTGCACAATGGAGGAAACTCTGATGCAGCGATGCCGCGTGAGGGAAGAAGGTTTTAGGATTGTAAACCTCTGTCTTCGGGGACGAAA…
D10	RACS_D10.1.Bifidobacterium_longum	PQ407752	Actinomycetota	Actinomycetes	Bifidobacterilaes	Bifidobacteriaceae	Bifidobacterium	Bifidobacterium longum	TGCTTACCATGCAAGTCGAACGGGATCCATCAGGCTTTGCTTGGTGGTGAGAGTGGCGAACGGGTGAGTAATGCGTGACCGACCTGCCCCATACACCGGAATAGCTCCTGGAAACGGGTGGTAATGCCGGATGCTCCAGTTGATCGCATGGTCTTCTGGGAAAGCTTTCGCGGTATGGGATGGGGTCGCGTCCTATCAGCTTGACGGCGGGGTAACGGCCCACCGTGGCTTCGACGGGTAGCCGGCCTGAGAGGGCGACCGGCCACATTGGGACTGAGATACGGCCCAGACTCCTACGGGAGGCAGCAGTGGGGAATATTGCACAATGGGCGCAAGCCTGATGCAGCGACGCCGCGTGAGGGATGGAGGCCTTCGGGTTGTAAACCTCTTTTATCGGGG…
D10	RACS_D10.2.Bifidobacterium_longum	PQ407753	Actinomycetota	Actinomycetes	Bifidobacterilaes	Bifidobacteriaceae	Bifidobacterium	Bifidobacterium longum	MCATGCAGTCGAACGGGATCCATCAGGCTTTGCTTGGTGGTGAGAGTGGCGAACGGGTGAGTAATGCGTGACCGACCTGCCCCATACACCGGAATAGCTCCTGGAAACGGGTGGTAATGCCGGATGCTCCAGTTGATCGCATGGTCTTCTGGGAAAGCTTTCGCGGTATGGGATGGGGTCGCGTCCTATCAGCTTGACGGCGGGGTAACGGCCCACCGTGGCTTCGACGGGTAGCCGGCCTGAGAGGGCGACCGGCCACATTGGGACTGAGATACGGCCCAGACTCCTACGGGAGGCAGCAGTGGGGAATATTGCACAATGGGCGCAAGCCTGATGCAGCGACGCCGCGTGAGGGATGGAGGCCTTCGGGTTGTAAACCTCTTTTATCGGGGAGCAAGC…
D10	RACS_D10.3.Bifidobacterium_longum	PQ407754	Actinomycetota	Actinomycetes	Bifidobacterilaes	Bifidobacteriaceae	Bifidobacterium	Bifidobacterium longum	TAMCATGCAAGTCGAACGGGATCCATCAGGCTTTGCTTGGTGGTGAGAGTGGCGAACGGGTGAGTAATGCGTGACCGACCTGCCCCATACACCGGAATAGCTCCTGGAAACGGGTGGTAATGCCGGATGCTCCAGTTGATCGCATGGTCTTCTGGGAAAGCTTTCGCGGTATGGGATGGGGTCGCGTCCTATCAGCTTGACGGCGGGGTAACGGCCCACCGTGGCTTCGACGGGTAGCCGGCCTGAGAGGGCGACCGGCCACATTGGGACTGAGATACGGCCCAGACTCCTACGGGAGGCAGCAGTGGGGAATATTGCACAATGGGCGCAAGCCTGATGCAGCGACGCCGCGTGAGGGATGGAGGCCTTCGGGTTGTAAACCTCTTTTATCGGGGAGCA…
D10	RACS_D10.4.Alistipes_onderdonkii	PQ407755	Bacteroidota	Bacteroidia	Bacteroidales	Rikenellaceae	Alistipes	Alistipes onderdonkii	MCATGCAGTCGAGGGGCATCACGAGGTAGCAATACTTTGGTGGCGACCGGCGCACGGGTGCGTAACGCGTATGTAACCTACCTATAACAGGGGCATAACACTGAGAAATTGGTACTAATTCCCCATAATATTCGGAGAGGCATCTCTCCGGGTTGAAAACTCCGGTGGTTATAGATGGACATGCGTTGTATTAGCTAGTTGGTGAGGTAACGGCTCACCAAGGCAACGATACATAGGGGGACTGAGAGGTTAACCCCCCACACTGGTACTGAGACACGGACCAGACTCCTACGGGAGGCAGCAGTGAGGAATATTGGTCAATGGACGCAAGTCTGAACCAGCCATGCCGCGTGCAGGAAGACGGCTCTATGAGTTGTAAACTGCTTTTGTACGAGGGTA…
D10	RACS_D10.5.Alistipes_shahii	PQ407756	Bacteroidota	Bacteroidia	Bacteroidales	Rikenellaceae	Alistipes	Alistipes shahii	CGAGGGGCAGCACGGTGTAGCAATACACTGGTGGCGACCGGCGCACGGGTGCGTAACGCGTATGCAACCTACCCATAACAGGGGGATAACACTGAGAAATTGGTACTAATACCCCATAACATCAGGACCGGCATCGGTTCTGGTTGAAAACTCCGGTGGTTATGGATGGGCATGCGTTGTATTAGCTGGTTGGTGAGGTAACGGCTCACCAAGGCAACGATACATAGGGGGACTGAGAGGTTAACCCCCCACATTGGTACTGAGACACGGACCAAACTCCTACGGGAGGCAGCAGTGAGGAATATTGGTCAATGGACGCAAGTCTGAACCAGCCATGCCGCGTGCAGGAAGACGGCTCTATGAGTTGTAAACTGCTTTTGTACGAGAGTAAACGCTCTT…
D10	RACS_D10.6.Alistipes_shahii	PQ407757	Bacteroidota	Bacteroidia	Bacteroidales	Rikenellaceae	Alistipes	Alistipes shahii	CRTGCAGTCGAGGGGCAGCACGGTGTAGCAATACACTGGTGGCGACCGGCGCACGGGTGCGTAACGCGTATGCAACCTACCCATAACAGGGGGATAACACTGAGAAATTGGTACTAATACCCCATAACATCAGGACCGGCATCGGTTCTGGTTGAAAACTCCGGTGGTTATGGATGGGCATGCGTTGTATTAGCTGGTTGGTGAGGTAACGGCTCACCAAGGCAACGATACATAGGGGGACTGAGAGGTTAACCCCCCACATTGGTACTGAGACACGGACCAAACTCCTACGGGAGGCAGCAGTGAGGAATATTGGTCAATGGACGCAAGTCTGAACCAGCCATGCCGCGTGCAGGAAGACGGCTCTATGAGTTGTAAACTGCTTTTGTACGAGAGTAA…
D10	RACS_D10.7.Alistipes_shahii	PQ407758	Bacteroidota	Bacteroidia	Bacteroidales	Rikenellaceae	Alistipes	Alistipes shahii	AGTCGAGGGGCAGCACGGTGTAGCAATACACTGGTGGCGACCGGCGCACGGGTGCGTAACGCGTATGCAACCTACCCATAACAGGGGGATAACACTGAGAAATTGGTACTAATACCCCATAACATCAGGACCGGCATCGGTTCTGGTTGAAAACTCCGGTGGTTATGGATGGGCATGCGTTGTATTAGCTGGTTGGTGAGGTAACGGCTCACCAAGGCAACGATACATAGGGGGACTGAGAGGTTAACCCCCCACATTGGTACTGAGACACGGACCAAACTCCTACGGGAGGCAGCAGTGAGGAATATTGGTCAATGGACGCAAGTCTGAACCAGCCATGCCGCGTGCAGGAAGACGGCTCTATGAGTTGTAAACTGCTTTTGTACGAGAGTAAACGCT…
D10	RACS_D10.8.Alistipes_onderdonkii	PQ407759	Bacteroidota	Bacteroidia	Bacteroidales	Rikenellaceae	Alistipes	Alistipes onderdonkii	AMCATGCAAGTCGAGGGGCATCACGAGGTAGCAATACTTTGGTGGCGACCGGCGCACGGGTGCGTAACGCGTATGTAACCTACCTATAACAGGGGCATAACACTGAGAAATTGGTACTAATTCCCCATAATATTCGGAGAGGCATCTCTCCGGGTTGAAAACTCCGGTGGTTATAGATGGACATGCGTTGTATTAGCTAGTTGGTGAGGTAACGGCTCACCAAGGCAACGATACATAGGGGGACTGAGAGGTTAACCCCCCACACTGGTACTGAGACACGGACCAGACTCCTACGGGAGGCAGCAGTGAGGAATATTGGTCAATGGACGCAAGTCTGAACCAGCCATGCCGCGTGCAGGAAGACGGCTCTATGAGTTGTAAACTGCTTTTGTACGAGGG…
D10	RACS_D10.9.Phascolarctobacterium_faecium	PQ407760	Bacillota	Negativicutes	Acidaminococcales	Acidaminococcaceae	Phascolarctobacterium	Phascolarctobacterium faecium	MSATGSAGTCGAACGGAGAATTTTATTTCGGTAGAATTCTTAGTGGCGAACGGGTGAGTAACGCGTAGGCAACCTGCCCTTTAGACGGGGACAACATTCCGAAAGGAGTGCTAATACCGGATGTGATCATCTTGCCGCATGGCAGGATGAAGAAAGATGGCCTCTACAAGTAAGCTATCGCTAAAGGATGGGCCTGCGTCTGATTAGCTAGTTGGTAGTGTAACGGACTACCAAGGCGATGATCAGTAGCCGGTCTGAGAGGATGAACGGCCACATTGGGACTGAGACACGGCCCAAACTCCTACGGGAGGCAGCAGTGGGGAATCTTCCGCAATGGACGAAAGTCTGACGGAGCAACGCCGCGTGAGTGATGAAGGATTTCGGTCTGTAAAGCTCTGT…
D10	RACS_D10.10.Bifidobacterium_longum	PQ407761	Actinomycetota	Actinomycetes	Bifidobacterilaes	Bifidobacteriaceae	Bifidobacterium	Bifidobacterium longum	MTGCAGTCGAACGGGATCCATCAGGCTTTGCTTGGTGGTGAGAGTGGCGAACGGGTGAGTAATGCGTGACCGACCTGCCCCATACACCGGAATAGCTCCTGGAAACGGGTGGTAATGCCGGATGCTCCAGTTGATCGCATGGTCTTCTGGGAAAGCTTTCGCGGTATGGGATGGGGTCGCGTCCTATCAGCTTGACGGCGGGGTAACGGCCCACCGTGGCTTCGACGGGTAGCCGGCCTGAGAGGGCGACCGGCCACATTGGGACTGAGATACGGCCCAGACTCCTACGGGAGGCAGCAGTGGGGAATATTGCACAATGGGCGCAAGCCTGATGCAGCGACGCCGCGTGAGGGATGGAGGCCTTCGGGTTGTAAACCTCTTTTATCGGGGAGCAAGCGA…
D10	RACS_D10.11.Bifidobacterium_longum	PQ407762	Actinomycetota	Actinomycetes	Bifidobacterilaes	Bifidobacteriaceae	Bifidobacterium	Bifidobacterium longum	ACATGCAGTCGACGGGATCCATCAGGCTTTGCTTGGTGGTGAGAGTGGCGAACGGGTGAGTAATGCGTGACCGACCTGCCCCATACACCGGAATAGCTCCTGGAAACGGGTGGTAATGCCGGATGCTCCAGTTGATCGCATGGTCTTCTGGGAAAGCTTTCGCGGTATGGGATGGGGTCGCGTCCTATCAGCTTGACGGCGGGGTAACGGCCCACCGTGGCTTCGACGGGTAGCCGGCCTGAGAGGGCGACCGGCCACATTGGGACTGAGATACGGCCCAGACTCCTACGGGAGGCAGCAGTGGGGAATATTGCACAATGGGCGCAAGCCTGATGCAGCGACGCCGCGTGAGGGATGGAGGCCTTCGGGTTGTAAACCTCTTTTATCGGGGAGCAAGCG…
D10	RACS_D10.12.Bifidobacterium_longum	PQ407763	Actinomycetota	Actinomycetes	Bifidobacterilaes	Bifidobacteriaceae	Bifidobacterium	Bifidobacterium longum	ACAMTGCAAGTCGAACGGGATCCATCAGGCTTTGCTTGGTGGTGAGAGTGGCGAACGGGTGAGTAATGCGTGACCGACCTGCCCCATACACCGGAATAGCTCCTGGAAACGGGTGGTAATGCCGGATGCTCCAGTTGATCGCATGGTCTTCTGGGAAAGCTTTCGCGGTATGGGATGGGGTCGCGTCCTATCAGCTTGACGGCGGGGTAACGGCCCACCGTGGCTTCGACGGGTAGCCGGCCTGAGAGGGCGACCGGCCACATTGGGACTGAGATACGGCCCAGACTCCTACGGGAGGCAGCAGTGGGGAATATTGCACAATGGGCGCAAGCCTGATGCAGCGACGCCGCGTGAGGGATGGAGGCCTTCGGGTTGTAAACCTCTTTTATCGGGGAGCAA…
D10	RACS_D10.13.Bifidobacterium_longum	PQ407764	Actinomycetota	Actinomycetes	Bifidobacterilaes	Bifidobacteriaceae	Bifidobacterium	Bifidobacterium longum	ACTGCAGTCGACGGGATCCATCAGGCTTTGCTTGGTGGTGAGAGTGGCGAACGGGTGAGTAATGCGTGACCGACCTGCCCCATACACCGGAATAGCTCCTGGAAACGGGTGGTAATGCCGGATGCTCCAGTTGATCGCATGGTCTTCTGGGAAAGCTTTCGCGGTATGGGATGGGGTCGCGTCCTATCAGCTTGACGGCGGGGTAACGGCCCACCGTGGCTTCGACGGGTAGCCGGCCTGAGAGGGCGACCGGCCACATTGGGACTGAGATACGGCCCAGACTCCTACGGGAGGCAGCAGTGGGGAATATTGCACAATGGGCGCAAGCCTGATGCAGCGACGCCGCGTGAGGGATGGAGGCCTTCGGGTTGTAAACCTCTTTTATCGGGGAGCAAGCGA…
D10	RACS_D10.14.Bifidobacterium_longum	PQ407765	Actinomycetota	Actinomycetes	Bifidobacterilaes	Bifidobacteriaceae	Bifidobacterium	Bifidobacterium longum	CATGCAGTCGAACGGGATCCATCAGGCTTTGCTTGGTGGTGAGAGTGGCGAACGGGTGAGTAATGCGTGACCGACCTGCCCCATACACCGGAATAGCTCCTGGAAACGGGTGGTAATGCCGGATGCTCCAGTTGATCGCATGGTCTTCTGGGAAAGCTTTCGCGGTATGGGATGGGGTCGCGTCCTATCAGCTTGACGGCGGGGTAACGGCCCACCGTGGCTTCGACGGGTAGCCGGCCTGAGAGGGCGACCGGCCACATTGGGACTGAGATACGGCCCAGACTCCTACGGGAGGCAGCAGTGGGGAATATTGCACAATGGGCGCAAGCCTGATGCAGCGACGCCGCGTGAGGGATGGAGGCCTTCGGGTTGTAAACCTCTTTTATCGGGGAGCAAGCG…
D10	RACS_D10.15.Bifidobacterium_longum	PQ407766	Actinomycetota	Actinomycetes	Bifidobacterilaes	Bifidobacteriaceae	Bifidobacterium	Bifidobacterium longum	MACATGCAAGTCGAACGGGATCCATCAGGCTTTGCTTGGTGGTGAGAGTGGCGAACGGGTGAGTAATGCGTGACCGACCTGCCCCATACACCGGAATAGCTCCTGGAAACGGGTGGTAATGCCGGATGCTCCAGTTGATCGCATGGTCTTCTGGGAAAGCTTTCGCGGTATGGGATGGGGTCGCGTCCTATCAGCTTGACGGCGGGGTAACGGCCCACCGTGGCTTCGACGGGTAGCCGGCCTGAGAGGGCGACCGGCCACATTGGGACTGAGATACGGCCCAGACTCCTACGGGAGGCAGCAGTGGGGAATATTGCACAATGGGCGCAAGCCTGATGCAGCGACGCCGCGTGAGGGATGGAGGCCTTCGGGTTGTAAACCTCTTTTATCGGGGAGCAA…
D10	RACS_D10.16.Bifidobacterium_longum	PQ407767	Actinomycetota	Actinomycetes	Bifidobacterilaes	Bifidobacteriaceae	Bifidobacterium	Bifidobacterium longum	TAMCATGCAGTCGAACGGGATCCATCAGGCTTTGCTTGGTGGTGAGAGTGGCGAACGGGTGAGTAATGCGTGACCGACCTGCCCCATACACCGGAATAGCTCCTGGAAACGGGTGGTAATGCCGGATGCTCCAGTTGATCGCATGGTCTTCTGGGAAAGCTTTCGCGGTATGGGATGGGGTCGCGTCCTATCAGCTTGACGGCGGGGTAACGGCCCACCGTGGCTTCGACGGGTAGCCGGCCTGAGAGGGCGACCGGCCACATTGGGACTGAGATACGGCCCAGACTCCTACGGGAGGCAGCAGTGGGGAATATTGCACAATGGGCGCAAGCCTGATGCAGCGACGCCGCGTGAGGGATGGAGGCCTTCGGGTTGTAAACCTCTTTTATCGGGGAGCAA…
D10	RACS_D10.17.Bifidobacterium_longum	PQ407768	Actinomycetota	Actinomycetes	Bifidobacterilaes	Bifidobacteriaceae	Bifidobacterium	Bifidobacterium longum	TGCAAGTCGAACGGGATCCATCAGGCTTTGCTTGGTGGTGAGAGTGGYGAACGGGTGAGTAATGCGTGACCGACCTGCCCCATACACCGGAATAGCTCCTGGAAACGGGTGGTAATGCCGGATGCTCCAGTTGATCGCATGGTCTTCTGGGAAAGCTTTCGCGGTATGGGATGGGGTCGCGTCCTATCAGCTTGACGGCGGGGTAACGGCCCACCGTGGCTTCGACGGGKAGCCGGSCTGARAGGGCGACCGGCCACRTTGGGACTGAKATACGGCCCASACTCCTACGGGAGGCAGCAGYGGGGAATATTGCACAATGGGCGCAAGCCTGATGCAGCGACGCCGCGTGAGGGATGGAGGCCTTCGGGTTGTAAACCTCTTTTATCGGGGAGCAAGCGA…
D10	RACS_D10.18.Collinsella_aerofaciens	PQ407769	Actinobacteria	Coriobacteriia	Coriobacteriales	Coriobacteriaceae	Collinsella	Collinsella aerofaciens	TGCAGTCGAACGGCACCCCTCTCCGGAGGGAAGCGAGTGGCGAACGGCTGAGTAACACGTGGAGAACCTGCCCCCTCCCCCGGGATAGCCGCCCGAAAGGACGGGTAATACCGGATACCCCGGGGTGCCGCATGGCRCCCSGGCTAAAGCCCCGACGGGAGGGGATGGCTCCGCGGCCCATCAGGTAGACGGCGGGGTGACGGCCCACCGTGCCGACAACGGGTAGCCGGGTTGAGAGACCGACCGGCCAGATTGGGACTGAGACACGGCCCAGACTCCTACGGGAGGCAGCAGTGGGGAATCTTGCGCAATGGGGGGAACCCTGACGCAGCGACGCCGCGTGCGGGACGGAGGCCTTCGGGTCGTAAACCGCTTTCAGCAGGGAAGAGTCAAGACTGT…
D10	RACS_D10.19.Bifidobacterium_longum	PQ407770	Actinomycetota	Actinomycetes	Bifidobacterilaes	Bifidobacteriaceae	Bifidobacterium	Bifidobacterium longum	MCATGCAGTCGAACGGGATCCATCAGGCTTTGCTTGGTGGTGAGAGTGGCGAACGGGTGAGTAATGCGTGACCGACCTGCCCCATACACCGGAATAGCTCCTGGAAACGGGTGGTAATGCCGGATGCTCCAGTTGATCGCATGGTCTTCTGGGAAAGCTTTCGCGGTATGGGATGGGGTCGCGTCCTATCAGCTTGACGGCGGGGTAACGGCCCACCGTGGCTTCGACGGGTAGCCGGCCTGAGAGGGCGACCGGCCACATTGGGACTGAGATACGGCCCAGACTCCTACGGGAGGCAGCAGTGGGGAATATTGCACAATGGGCGCAAGCCTGATGCAGCGACGCCGCGTGAGGGATGGAGGCCTTCGGGTTGTAAACCTCTTTTATCGGGGAGCAAGC…
D10	RACS_D10.20.Collinsella_aerofaciens	PQ407771	Actinobacteria	Coriobacteriia	Coriobacteriales	Coriobacteriaceae	Collinsella	Collinsella aerofaciens	ACAMTGCAAGTCGAACGGCACCCCTCTCCGGAGGGAAGCGAGTGGCGAACGGCTGAGTAACACGTGGAGAACCTGCCCCCTCCCCCGGGATAGCCGCCCGAAAGGACGGGTAATACCGGATACCCCGGGGTGCCGCATGGCACCCCGGCTAAAGCCCCGACGGGAGGGGATGGCTCCGCGGCCCATCAGGTAGACGGCGGGGTGACGGCCCACCGTGCCGACAACGGGTAGCCGGGTTGAGAGACCGACCGGCCAGATTGGGACTGAGACACGGCCCAGACTCCTACGGGAGGCAGCAGTGGGGAATCTTGCGCAATGGGGGGAACCCTGACGCAGCGACGCCGCGTGCGGGACGGAGGCCTTCGGGTCGTAAACCGCTTTCAGCAGGGAAGAGTCAAG…
D10	RACS_D10.21.Bifidobacterium_longum	PQ407772	Actinomycetota	Actinomycetes	Bifidobacterilaes	Bifidobacteriaceae	Bifidobacterium	Bifidobacterium longum	TGCAGTCGAACGGGATCCATCAGGCTTTGCTTGGTGGTGAGAGTGGYGAACGGGTGAGTAATGCGTGACCGACCTGSCCCATACACCGGAATAGCTCCTGGAAACGGGTGGTAATGCCGGATGCTCCAGTTGATCGCATGGTCTTCTGGGAAAGCTTTCGCGGTATGGGATGGGGTCGCGTCCTATCAGCTTGACGGCGGGGTAACGGCCCACCGTGGCTTCGACGGGKAGCCGGSCTGARAGGGCGACCGGCCACATTGGGACTGAKATACGGCCCAGACTCCTACGGGAGGCAGCAGYGGGGAATATTGCACAATGGGCGCAAGCCTGATGCAGCGACGCCRCGTGAGGGATGGAGGCCTTCGGGTTGTAAACCTCTTTTATCGGGGAGCAAGCGAG…
D10	RACS_D10.22.Bifidobacterium_longum	PQ407773	Actinomycetota	Actinomycetes	Bifidobacterilaes	Bifidobacteriaceae	Bifidobacterium	Bifidobacterium longum	AMTGCAGTCGAACGGGATCCATCAGGCTTTGCTTGGTGGTGAGAGTGGCGAACGGGTGAGTAATGCGTGACCGACCTGCCCCATACACCGGAATAGCTCCTGGAAACGGGTGGTAATGCCGGATGCTCCAGTTGATCGCATGGTCTTCTGGGAAAGCTTTCGCGGTATGGGATGGGGTCGCGTCCTATCAGCTTGACGGCGGGGTAACGGCCCACCGTGGCTTCGACGGGTAGCCGGCCTGAGAGGGCGACCGGCCACATTGGGACTGAGATACGGCCCAGACTCCTACGGGAGGCAGCAGTGGGGAATATTGCACAATGGGCGCAAGCCTGATGCAGCGACGCCGCGTGAGGGATGGAGGCCTTCGGGTTGTAAACCTCTTTTATCGGGGAGCAAGCG…
D10	RACS_D10.23.Bifidobacterium_longum	PQ407774	Actinomycetota	Actinomycetes	Bifidobacterilaes	Bifidobacteriaceae	Bifidobacterium	Bifidobacterium longum	TGCAAGTCGACGGGATCCATCAGGCTTTGCTTGGTGGTGAGAGTGGCGAACGGGTGAGTAATGCGTGACCGACCTGCCCCATACACCGGAATAGCTCCTGGAAACGGGTGGTAATGCCGGATGCTCCAGTTGATCGCATGGTCTTCTGGGAAAGCTTTCGCGGTATGGGATGGGGTCGCGTCCTATCAGCTTGACGGCGGGGTAACGGCCCACCGTGGCTTCGACGGGTAGCCGGCCTGAGAGGGCGACCGGCCACATTGGGACTGAGATACGGCCCAGACTCCTACGGGAGGCAGCAGTGGGGAATATTGCACAATGGGCGCAAGCCTGATGCAGCGACGCCGCGTGAGGGATGGAGGCCTTCGGGTTGTAAACCTCTTTTATCGGGGAGCAAGCGAG…
D10	RACS_D10.24.Bifidobacterium_longum	PQ407775	Actinomycetota	Actinomycetes	Bifidobacterilaes	Bifidobacteriaceae	Bifidobacterium	Bifidobacterium longum	AMCATGCAGTCGAACGGGATCCATCAGGCTTTGCTTGGTGGTGAGAGTGGCGAACGGGTGAGTAATGCGTGACCGACCTGCCCCATACACCGGAATAGCTCCTGGAAACGGGTGGTAATGCCGGATGCTCCAGTTGATCGCATGGTCTTCTGGGAAAGCTTTCGCGGTATGGGATGGGGTCGCGTCCTATCAGCTTGACGGCGGGGTAACGGCCCACCGTGGCTTCGACGGGTAGCCGGCCTGAGAGGGCGACCGGCCACATTGGGACTGAGATACGGCCCAGACTCCTACGGGAGGCAGCAGTGGGGAATATTGCACAATGGGCGCAAGCCTGATGCAGCGACGCCGCGTGAGGGATGGAGGCCTTCGGGTTGTAAACCTCTTTTATCGGGGAGCAAG…
D10	RACS_D10.25.Bifidobacterium_longum	PQ407776	Actinomycetota	Actinomycetes	Bifidobacterilaes	Bifidobacteriaceae	Bifidobacterium	Bifidobacterium longum	MTGCAGTCGACGGGATCCATCAGGCTTTGCTTGGTGGTGAGAGTGGCGAACGGGTGAGTAATGCGTGACCGACCTGCCCCATACACCGGAATAGCTCCTGGAAACGGGTGGTAATGCCGGATGCTCCAGTTGATCGCATGGTCTTCTGGGAAAGCTTTCGCGGTATGGGATGGGGTCGCGTCCTATCAGCTTGACGGCGGGGTAACGGCCCACCGTGGCTTCGACGGGTAGCCGGCCTGAGAGGGCGACCGGCCACRTTGGGACTGAKATACGGCCCASACTCCTACGGGAGGCAGCAGTGGGGAATATTGCACAATGGGCGCAAGCCTGATGCAGCGACGCCGCGTGAGGGATGGAGGCCTTCGGGTTGTAAACCTCTTTTATCGGGGAGCAAGCGAG…
D10	RACS_D10.26.Bifidobacterium_longum	PQ407777	Actinomycetota	Actinomycetes	Bifidobacterilaes	Bifidobacteriaceae	Bifidobacterium	Bifidobacterium longum	ACAMTGCAAGTCGAACGGGATCCATCAGGCTTTGCTTGGTGGTGAGAGTGGCGAACGGGTGAGTAATGCGTGACCGACCTGCCCCATACACCGGAATAGCTCCTGGAAACGGGTGGTAATGCCGGATGCTCCAGTTGATCGCATGGTCTTCTGGGAAAGCTTTCGCGGTATGGGATGGGGTCGCGTCCTATCAGCTTGACGGCGGGGTAACGGCCCACCGTGGCTTCGACGGGTAGCCGGCCTGAGAGGGCGACCGGCCACATTGGGACTGAGATACGGCCCAGACTCCTACGGGAGGCAGCAGTGGGGAATATTGCACAATGGGCGCAAGCCTGATGCAGCGACGCCGCGTGAGGGATGGAGGCCTTCGGGTTGTAAACCTCTTTTATCGGGGAGCAA…
D10	RACS_D10.27.Bifidobacterium_longum	PQ407778	Actinomycetota	Actinomycetes	Bifidobacterilaes	Bifidobacteriaceae	Bifidobacterium	Bifidobacterium longum	TAMCATGCAGTCGAACGGGATCCATCAGGCTTTGCTTGGTGGTGAGAGTGGCGAACGGGTGAGTAATGCGTGACCGACCTGCCCCATACACCGGAATAGCTCCTGGAAACGGGTGGTAATGCCGGATGCTCCAGTTGATCGCATGGTCTTCTGGGAAAGCTTTCGCGGTATGGGATGGGGTCGCGTCCTATCAGCTTGACGGCGGGGTAACGGCCCACCGTGGCTTCGACGGGTAGCCGGCCTGAGAGGGCGACCGGCCACATTGGGACTGAGATACGGCCCAGACTCCTACGGGAGGCAGCAGTGGGGAATATTGCACAATGGGCGCAAGCCTGATGCAGCGACGCCGCGTGAGGGATGGAGGCCTTCGGGTTGTAAACCTCTTTTATCGGGGAGCAA…
