# Supplementary material for: Evaluating the prebiotic activity of arabinogalactan on the human gut microbiota using 16S rRNA gene sequencing and Raman-activated cell sorting
Source: Microbiome Res Rep. 2025 Aug 14;4(3):30. doi: 10.20517/mrr.2025.29 (PMC12540051; doi:10.20517/mrr.2025.29)
Supplement: Supplementary file 3 — Supplementary Materials [file mrr-4-3-30-SupplementaryMaterials.zip]

Archive with 2 entries (2 files):
- mrr4029-Supplementary Data.xlsx
- mrr4029-SupplementaryMaterials.pdf
